# Supplementary material for: Thermal state and evolving geodynamic regimes of the Meso- to Neoarchean North China Craton
Source: Nat Commun. 2021 Jun 23;12:3888. doi: 10.1038/s41467-021-24139-z (PMC8222299; doi:10.1038/s41467-021-24139-z)
Supplement: Supplementary file 5 — Supplementary Data 1-9 [file 41467_2021_24139_MOESM5_ESM.xlsx]

## Sheet: Data 1
Supplementary Data 1. The melt compositions of the partial melting experiments on low-K basalts, high-K basalts, tonalites, metagreywackes, metapelites and peridotites.
Reference	Category	Lithology	P(Kbar)	T(℃)	SiO2	TiO2	Al2O3	FeOT	MnO	MgO	CaO	Na2O	K2O	F	P2O5	SO3	H2O	Total	Na2O+K2O	K2O/Na2O	A/NK	A/CNK	CFM	AFM	Mg#	5*K2O/Na2O	3*CaO	Al2O3/(FeOT+MgO)
Hastie et al. (2016)	Low-K mafic rock	Fresh tholeiitic basaltic glass (oceanic plateau)	16	925	67.6012	0.268883	17.6135	2.50282	0.075438	1.82367	5.63146	3.68495	0.374693	0.0949371	0.276162	0.052306	8.64556	100	4.05964	0.101682	2.7234	1.05431	1.25405	2.15734	56.4984	0.50841	16.8944	4.07109
Hastie et al. (2016)	Low-K mafic rock	Fresh tholeiitic basaltic glass (oceanic plateau)	16	950	68.7983	0.216573	17.0318	2.7409	0.0681135	1.47466	4.87495	3.91737	0.528443		0.348872		7.86228	100	4.44581	0.134898	2.42748	1.07257	1.16322	2.23528	48.9533	0.674488	14.6248	4.04021
Hastie et al. (2016)	Low-K mafic rock	Fresh tholeiitic basaltic glass (oceanic plateau)	18	900	72.214	0.145201	16.156	1.43551	0.0629995	1.17533	4.44639	3.73991	0.558904	0.0657432			8.73	100	4.29882	0.149443	2.39091	1.08858	1.6136	3.22478	59.3392	0.747215	13.3392	6.18806
Hastie et al. (2016)	Low-K mafic rock	Fresh tholeiitic basaltic glass (oceanic plateau)	18	925	71.4466	0.182469	15.717	1.73269	0.0729365	1.47423	5.4541	3.22336	0.466671	0.229992			8.59667	100	3.69003	0.144778	2.70624	0.999561	1.60256	2.54003	60.263	0.723889	16.3623	4.90096
Hastie et al. (2016)	Low-K mafic rock	Fresh tholeiitic basaltic glass (oceanic plateau)	18	950	66.6458	0.46737	18.0105	3.63031	0.0736978	1.59436	5.70277	3.26129	0.358418		0.255462		8.48953	100	3.61971	0.1099	3.13067	1.11719	1.1289	1.96098	43.9088	0.549502	17.1083	3.4472
Hastie et al. (2016)	Low-K mafic rock	Fresh tholeiitic basaltic glass (oceanic plateau)	20	900	70.0204	0.251856	16.5475	2.33905	0.0591785	1.29866	5.02388	3.20938	0.565738	0.358469	0.325845		11.8597	100	3.77512	0.176276	2.80851	1.10127	1.38308	2.50565	49.7392	0.881382	15.0717	4.54889
Hastie et al. (2016)	Low-K mafic rock	Fresh tholeiitic basaltic glass (oceanic plateau)	20	925	67.2895	0.543269	16.5141	3.56929	0.0366548	2.34502	5.44757	3.42012	0.3791	0.306012	0.149396		9.9403	100	3.79922	0.110844	2.73567	1.03596	0.900676	1.50175	53.9395	0.55422	16.3427	2.79223
Hastie et al. (2016)	Low-K mafic rock	Fresh tholeiitic basaltic glass (oceanic plateau)	20	925	68.6033	0.36393	17.0237	2.8011	0.0495383	1.35484	5.1002	3.7094	0.44828	0.319406	0.226341		8.74552	100	4.15768	0.12085	2.58431	1.07337	1.25276	2.29992	46.2982	0.60425	15.3006	4.09624
Hastie et al. (2016)	Low-K mafic rock	Fresh tholeiitic basaltic glass (oceanic plateau)	20	925	69.5522	0.487879	17.0527	2.44688	0.0345145	1.27902	4.92099	3.50353	0.368812	0.376477			13.2263	100.023	3.87234	0.105269	2.7671	1.1286	1.33388	2.54236	48.2321	0.526344	14.763	4.5768
Hastie et al. (2016)	Low-K mafic rock	Fresh tholeiitic basaltic glass (oceanic plateau)	22	950	69.9593	0.551951	16.3379	2.48233	0.0288161	1.39084	4.47416	3.58476	0.4768	0.526649	0.196113		11.4275	100.01	4.06156	0.133007	2.54755	1.12305	1.15538	2.32053	49.9672	0.665037	13.4225	4.21822
Wolf and Wyllie (1994)	Low-K mafic rock	Meta-tholeiitic basalt (Amphibolite)	10	850	64.79	0.43	19.07	4.51	0.18	1.51	7.95	1.25	0.29					99.98	1.54	0.232	8.04574	1.13348	1.41437	1.86606	37.374	1.16	23.85	3.16777
Wolf and Wyllie (1994)	Low-K mafic rock	Meta-tholeiitic basalt (Amphibolite)	10	875	65.09	0.3	19.27	3.69		1.99	7.91	1.36	0.38					99.99	1.74	0.279412	7.27563	1.13154	1.40034	1.87636	49.0124	1.39706	23.73	3.39261
Wolf and Wyllie (1994)	Low-K mafic rock	Meta-tholeiitic basalt (Amphibolite)	10	900	63.97	0.35	19.21	4.64	0.12	2.06	8.54	0.9	0.32					100.11	1.22	0.355556	10.5151	1.10697	1.31638	1.62865	44.1759	1.77778	25.62	2.86716
Wolf and Wyllie (1994)	Low-K mafic rock	Meta-tholeiitic basalt (Amphibolite)	10	900	63.79	0.31	20.33	4.56		1.7	8.27	0.84	0.24					100.04	1.08	0.285714	12.3842	1.21901	1.39596	1.88749	39.9221	1.42857	24.81	3.2476
Wolf and Wyllie (1994)	Low-K mafic rock	Meta-tholeiitic basalt (Amphibolite)	10	900	66.34	0.33	18.95	3.99	0.05	1.36	7.5	1.13	0.4					100.05	1.53	0.353982	8.26841	1.18975	1.49811	2.08195	37.7934	1.76991	22.5	3.54206
Wolf and Wyllie (1994)	Low-K mafic rock	Meta-tholeiitic basalt (Amphibolite)	10	925	62.47	0.42	20.93	4.93		1.33	8.53	1.13	0.28					100.02	1.41	0.247788	9.68099	1.18446	1.49695	2.02025	32.4717	1.23894	25.59	3.34345
Wolf and Wyllie (1994)	Low-K mafic rock	Meta-tholeiitic basalt (Amphibolite)	10	925	63.51	0.32	19.79	4.41	0.18	1.97	8.28	1.32	0.36					100.14	1.68	0.272727	7.72709	1.12347	1.33921	1.76052	44.328	1.36364	24.84	3.10188
Wolf and Wyllie (1994)	Low-K mafic rock	Meta-tholeiitic basalt (Amphibolite)	10	925	61.72	0.33	21.06	4.59		2.47	7.88	1.72	0.37					100.14	2.09	0.215116	6.5202	1.19954	1.12269	1.65032	48.9581	1.07558	23.64	2.983
Wolf and Wyllie (1994)	Low-K mafic rock	Meta-tholeiitic basalt (Amphibolite)	10	925	63.64	0.4	20.33	3.27	0.14	2.11	7.93	2	0.31					100.13	2.31	0.155	5.6073	1.12673	1.44504	2.03761	53.4913	0.775	23.79	3.77881
Wolf and Wyllie (1994)	Low-K mafic rock	Meta-tholeiitic basalt (Amphibolite)	10	950	60.92	0.39	20.97	4.76		2.46	8.18	2.03	0.33					100.04	2.36	0.162562	5.67273	1.12931	1.14604	1.61593	47.9485	0.812808	24.54	2.90443
Wolf and Wyllie (1994)	Low-K mafic rock	Meta-tholeiitic basalt (Amphibolite)	10	950	62.76	0.38	20.56	3.62		2.68	7.5	2.2	0.36					100.06	2.56	0.163636	5.12877	1.16523	1.14435	1.72544	56.889	0.818182	22.5	3.26349
Wolf and Wyllie (1994)	Low-K mafic rock	Meta-tholeiitic basalt (Amphibolite)	10	975	57.73	0.46	21.78	6.25		2.86	7.62	2.69	0.44					99.83	3.13	0.163569	4.44361	1.16126	0.860327	1.35252	44.9231	0.817844	22.86	2.39078
Wolf and Wyllie (1994)	Low-K mafic rock	Meta-tholeiitic basalt (Amphibolite)	10	975	57.54	0.47	20.93	5.99		3.48	9.24	2.07	0.28					100	2.35	0.135266	5.64408	1.02059	0.970922	1.20965	50.873	0.676329	27.72	2.21014
Wolf and Wyllie (1994)	Low-K mafic rock	Meta-tholeiitic basalt (Amphibolite)	10	990	58.26	0.48	22.39	6.19	0.15	1.55	9.21	1.48	0.31					100.02	1.79	0.209459	8.08243	1.14732	1.31802	1.76235	30.8594	1.0473	27.63	2.89276
Wolf and Wyllie (1994)	Low-K mafic rock	Meta-tholeiitic basalt (Amphibolite)	10	1000	51.77	0.51	20.95	7.09	0.23	6.36	11.5	1.4	0.17					99.98	1.57	0.121429	8.42357	0.895475	0.799611	0.801204	61.5224	0.607143	34.5	1.55762
Sen and Dunn (1994)	Low-K mafic rock	Meta-calcalkaline basalt (Amphibolite)	15	925	69.49	0.26	16.71	1.35		0.35	1.52	4.48	5.85				6.16	100.01	10.33	1.3058	1.21955	1.01486	0.986615	5.96566	31.6058	6.52902	4.56	9.82941
Sen and Dunn (1994)	Low-K mafic rock	Meta-calcalkaline basalt (Amphibolite)	15	950	70.09	0.54	16.1	2.38		0.69	2.52	4.64	3.05				6.7	100.01	7.69	0.657328	1.47243	1.03764	0.894389	3.1429	34.0698	3.28664	7.56	5.2443
Sen and Dunn (1994)	Low-K mafic rock	Meta-calcalkaline basalt (Amphibolite)	15	975	68.1	0.8	17.08	2.98		0.92	2.87	4.65	2.86				7.2	100.26	7.51	0.615054	1.58957	1.06997	0.795928	2.6053	35.4956	3.07527	8.61	4.37949
Sen and Dunn (1994)	Low-K mafic rock	Meta-calcalkaline basalt (Amphibolite)	15	1025	62.81	1.06	18.36	4.81		1.29	3.52	5.53	2.61				6.9	99.99	8.14	0.471971	1.54	1.00208	0.634354	1.81987	32.3425	2.35986	10.56	3.00984
Sen and Dunn (1994)	Low-K mafic rock	Meta-calcalkaline basalt (Amphibolite)	20	900	71.16	0.3	15.95	1.2		0.36	1.04	4.74	5.24				7.03	99.99	9.98	1.10549	1.18418	1.03841	0.7235	6.10301	34.842	5.52743	3.12	10.2244
Sen and Dunn (1994)	Low-K mafic rock	Meta-calcalkaline basalt (Amphibolite)	20	950	67.66	0.61	17.45	1.89		0.62	1.61	4.89	5.29				7.94	100.02	10.18	1.0818	1.26724	1.04508	0.688703	4.10563	36.8972	5.409	4.83	6.95219
Sen and Dunn (1994)	Low-K mafic rock	Meta-calcalkaline basalt (Amphibolite)	20	1025	62	1.46	18.34	4.39		1.18	2.81	6.08	3.74				9.11	100	9.82	0.615132	1.30534	0.957258	0.554449	1.99036	32.3916	3.07566	8.43	3.29264
Sen and Dunn (1994)	Low-K mafic rock	Meta-calcalkaline basalt (Amphibolite)	20	1150	56.4	2.29	17.61	7.55		2.14	5.61	5.91	2.49				7.73	100	8.4	0.42132	1.41818	0.778618	0.632462	1.09197	33.5645	2.1066	16.83	1.81734
Rapp and Watson (1995)	Low-K mafic rock	Meta-calcalkaline basaltic andesite (Amphibolite) (N-MORB/back-arc basin)	8	1000	71.14	0.18	17.67	2.05	0.08	0.48	1.24	5.04	2.12				7.13	100	7.16	0.420635	1.66924	1.37615	0.546776	4.28551	29.4458	2.10317	3.72	6.98419
Rapp and Watson (1995)	Low-K mafic rock	Meta-calcalkaline basaltic andesite (Amphibolite) (N-MORB/back-arc basin)	8	1050	60.38	0.82	18.48	6.9		1.85	3.43	5.97	2.16				7.4	99.99	8.13	0.361809	1.51988	1.00462	0.430942	1.27704	32.3364	1.80905	10.29	2.112
Rapp and Watson (1995)	Low-K mafic rock	Meta-calcalkaline basaltic andesite (Amphibolite) (N-MORB/back-arc basin)	8	1075	58.21	1.34	20.01	4.1	0.25	2.89	3.19	6.78	1.17				2.43	97.94	7.95	0.172566	1.61114	1.09827	0.441783	1.52421	55.6816	0.862832	9.57	2.86266
Rapp and Watson (1995)	Low-K mafic rock	Meta-calcalkaline basaltic andesite (Amphibolite) (N-MORB/back-arc basin)	16	1000	69.76	0.85	15.59	3.57	0.03	0.71	3.16	4.5	1.81				5.92	99.98	6.31	0.402222	1.66528	1.03197	0.837263	2.27195	26.1715	2.01111	9.48	3.64252
Rapp and Watson (1995)	Low-K mafic rock	Meta-calcalkaline basaltic andesite (Amphibolite) (N-MORB/back-arc basin)	16	1025	63.05	1.23	18.1	4.47	0.05	1.21	2.62	7.35	1.62				5.31	99.7	8.97	0.220408	1.30737	0.972699	0.506547	1.92475	32.5461	1.10204	7.86	3.18662
Rapp and Watson (1995)	Low-K mafic rock	Meta-calcalkaline basaltic andesite (Amphibolite) (N-MORB/back-arc basin)	16	1050	60.31	1.34	18.92	4.99	0.04	1.5	2.45	8.59	1.68				5.92	99.82	10.27	0.195576	1.18626	0.927281	0.40959	1.73973	34.8875	0.977881	7.35	2.91525
Rapp and Watson (1995)	Low-K mafic rock	Meta-calcalkaline basaltic andesite (Amphibolite) (N-MORB/back-arc basin)	16	1100	58.22	1.58	18.6	6.66	0.15	2.08	3.38	7.85	1.49				4.46	100.01	9.34	0.189809	1.28043	0.899785	0.417698	1.26426	35.7606	0.949045	10.14	2.12815
Rapp and Watson (1995)	Low-K mafic rock	Meta-calcalkaline basaltic andesite (Amphibolite) (N-MORB/back-arc basin)	22	1025	63.36	1	18.46	3.39	0.1	0.7	1.36	8.9	2.58				7.24	99.85	11.48	0.289888	1.05888	0.927354	0.375712	2.80495	26.9035	1.44944	4.08	4.51345
Rapp and Watson (1995)	Low-K mafic rock	Meta-calcalkaline basaltic andesite (Amphibolite) (N-MORB/back-arc basin)	22	1050	64.85	1.12	18.24	3.17	0.04	0.61	1.07	8.74	2.15				5.67	99.99	10.89	0.245995	1.0919	0.978005	0.32201	3.01918	25.5394	1.22998	3.21	4.8254
Rapp and Watson (1995)	Low-K mafic rock	Meta-calcalkaline basaltic andesite (Amphibolite) (N-MORB/back-arc basin)	22	1075	56.37	1.46	19.11	7.51	0.1	2.57	4.41	7.13	1.32				4.64	99.98	8.45	0.185133	1.45236	0.902444	0.467305	1.11378	37.887	0.925666	13.23	1.89583
Rapp and Watson (1995)	Low-K mafic rock	Meta-calcalkaline basaltic andesite (Amphibolite) (N-MORB/back-arc basin)	22	1100	54.13	1.5	18.3	9.95	0.2	2.98	4.98	6.49	1.44				4.37	99.97	7.93	0.22188	1.49571	0.859591	0.418067	0.84498	34.8039	1.1094	14.94	1.41531
Rapp and Watson (1995)	Low-K mafic rock	Meta-calcalkaline basaltic andesite (Amphibolite) (N-MORB/back-arc basin)	27	1100	54.55	1.47	18.72	9.61	0.16	2.42	4.43	7.03	1.68				4.75	100.07	8.71	0.238976	1.39878	0.873243	0.407638	0.947446	30.98	1.19488	13.29	1.55611
Rapp and Watson (1995)	Low-K mafic rock	Meta-calcalkaline basaltic andesite (Amphibolite) (N-MORB/back-arc basin)	32	1100	65.93	1.31	17.55	3.15	0.12	1.02	1.47	6.72	2.55				7.42	99.82	9.27	0.379464	1.27038	1.06445	0.379094	2.48934	36.5953	1.89732	4.41	4.20863
Rapp and Watson (1995)	Low-K mafic rock	Meta-tholeiitic basalt (Amphibolite) (E-MORB)	8	1000	63.43	0.36	19.71	3.69	0.15	0.56	2.61	7.38	2.25				14.76	100.14	9.63	0.304878	1.35224	1.02013	0.713274	2.96265	21.2912	1.52439	7.83	4.63765
Rapp and Watson (1995)	Low-K mafic rock	Meta-tholeiitic basalt (Amphibolite) (E-MORB)	8	1050	58.99	1.08	16.52	9.51	0.16	1.52	5.25	4.38	2.6				6.31	100.01	6.98	0.593607	1.64879	0.844382	0.550467	0.95271	22.1723	2.96804	15.75	1.49773
Rapp and Watson (1995)	Low-K mafic rock	Meta-tholeiitic basalt (Amphibolite) (E-MORB)	8	1075	55.02	2.3	16.04	11.24	0.21	3.01	6.92	4.44	0.51				5.22	99.69	4.95	0.114865	2.04175	0.784836	0.533928	0.680705	32.3101	0.574324	20.76	1.12561
Rapp and Watson (1995)	Low-K mafic rock	Meta-tholeiitic basalt (Amphibolite) (E-MORB)	16	1000	77.31	0.03	13.62	0.9	0.02	0.09	1.28	3.66	3.08				9.12	99.99	6.74	0.84153	1.45597	1.16592	1.5465	9.051	15.1279	4.20765	3.84	13.7576
Rapp and Watson (1995)	Low-K mafic rock	Meta-tholeiitic basalt (Amphibolite) (E-MORB)	16	1050	61.41	1.95	18.13	6.05	0.1	1.29	4.01	6.52	0.64				6.34	100.1	7.16	0.0981595	1.58778	0.969048	0.615334	1.53018	27.5392	0.490798	12.03	2.47003
Rapp and Watson (1995)	Low-K mafic rock	Meta-tholeiitic basalt (Amphibolite) (E-MORB)	16	1100	56.71	2.37	18.12	8.81	0.11	2.72	6.33	5.38	0.37				7.19	100.92	5.75	0.0687732	1.95874	0.872853	0.593784	0.934891	35.4967	0.343866	18.99	1.57155
Rapp and Watson (1995)	Low-K mafic rock	Meta-tholeiitic basalt (Amphibolite) (E-MORB)	16	1125	53.47	2.57	18.22	9.92	0.12	3.18	6.93	5.26	0.33				3.14	100	5.59	0.0627376	2.02217	0.843141	0.569584	0.823665	36.3619	0.313688	20.79	1.39084
Rapp and Watson (1995)	Low-K mafic rock	Meta-tholeiitic basalt (Amphibolite) (E-MORB)	22	1025	65.43	1.05	17.71	3.23	0.11	0.82	3.1	7.55	0.76				7.4	99.76	8.31	0.100662	1.33734	0.938086	0.846564	2.66008	31.1535	0.503311	9.3	4.37284
Rapp and Watson (1995)	Low-K mafic rock	Meta-tholeiitic basalt (Amphibolite) (E-MORB)	22	1050	68.42	0.97	17.63	2.75	0.03	0.58	2.4	6.65	0.59				7.78	100.02	7.24	0.0887218	1.52269	1.10591	0.812644	3.28337	27.322	0.443609	7.2	5.29429
Rapp and Watson (1995)	Low-K mafic rock	Meta-tholeiitic basalt (Amphibolite) (E-MORB)	22	1075	53.58	2.51	17.7	10.56	0.16	3.07	6.02	5.68	0.45				4.52	99.73	6.13	0.0792254	1.80044	0.851945	0.481089	0.778001	34.1321	0.396127	18.06	1.29861
Rapp and Watson (1995)	Low-K mafic rock	Meta-tholeiitic basalt (Amphibolite) (E-MORB)	22	1100	51.17	2.81	17.07	12.47	0.18	3.76	7.46	4.52	0.35				4.66	99.79	4.87	0.0774336	2.18442	0.798499	0.49853	0.627428	34.9571	0.387168	22.38	1.05176
Rapp and Watson (1995)	Low-K mafic rock	Meta-tholeiitic basalt (Amphibolite) (E-MORB)	27	1075	46.71	2.62	14.16	19.12	0.41	3.12	6.54	5.03	1.03				3.54	98.74	6.06	0.204771	1.50808	0.665416	0.339493	0.404291	22.5321	1.02386	19.62	0.636691
Rapp and Watson (1995)	Low-K mafic rock	Meta-tholeiitic basalt (Amphibolite) (E-MORB)	27	1100	53.31	2.3	17.51	11.43	0.13	3.03	5.82	5.6	0.54				4.42	99.67	6.14	0.0964286	1.78733	0.859252	0.443034	0.733126	32.0887	0.482143	17.46	1.21093
Rapp and Watson (1995)	Low-K mafic rock	Meta-tholeiitic basalt (Amphibolite) (E-MORB)	32	1075	70.1	0.94	15.54	1.78	0.07	0.43	1.89	5.44	3.82				6.04	100.01	9.26	0.702206	1.18773	0.940679	0.950924	4.30044	30.0987	3.51103	5.67	7.03167
Rapp and Watson (1995)	Low-K mafic rock	Meta-tholeiitic basalt (Amphibolite) (E-MORB)	32	1125	70.22	1.1	15.84	2.2	0.11	0.68	2.78	5.75	1.17				8.67	99.85	6.92	0.203478	1.47687	1.00382	1.04387	3.27142	35.5228	1.01739	8.34	5.5
Rapp and Watson (1995)	Low-K mafic rock	Meta-tholeiitic basalt (Amphibolite) (E-MORB)	32	1150	64.93	2.22	15.56	4.58	0.09	1.47	4.41	5.74	0.67				8.6	99.67	6.41	0.116725	1.53033	0.855619	0.784719	1.52287	36.3905	0.583624	13.23	2.5719
Rapp and Watson (1995)	Low-K mafic rock	Meta-tholeiitic basalt (Amphibolite) (MORB)	8	1000	75.06	0.09	14.37	2.26	0.06	0.52	3.57	3.5	0.55				10.35	99.98	4.05	0.157143	2.26193	1.11884	1.43524	3.17753	29.084	0.785714	10.71	5.16906
Rapp and Watson (1995)	Low-K mafic rock	Meta-tholeiitic basalt (Amphibolite) (MORB)	8	1050	55.58	0.74	17.62	10.44	0.15	3.07	6.79	5.05	0.36				6.53	99.8	5.41	0.0712871	2.02595	0.837367	0.546716	0.780326	34.3895	0.356436	20.37	1.30422
Rapp and Watson (1995)	Low-K mafic rock	Meta-tholeiitic basalt (Amphibolite) (MORB)	8	1075	51.79	0.97	18.79	11.47	0.23	4.54	8.11	3.9	0.2				6.08	100	4.1	0.0512821	2.83317	0.878979	0.531154	0.676869	41.3667	0.25641	24.33	1.17364
Rapp and Watson (1995)	Low-K mafic rock	Meta-tholeiitic basalt (Amphibolite) (MORB)	16	980	77.24	0.13	12.46	0.59	0.03	0.13	2.07	4.17	1.79				7.52	98.61	5.96	0.429257	1.41634	0.991975	3.22751	10.6855	28.1991	2.14628	6.21	17.3056
Rapp and Watson (1995)	Low-K mafic rock	Meta-tholeiitic basalt (Amphibolite) (MORB)	16	1000	72.77	0.65	14.5	2.81	0.04	0.47	1.73	5.15	1.88				3.26	100	7.03	0.365049	1.38005	1.0621	0.607632	2.80118	22.9661	1.82524	5.19	4.42073
Rapp and Watson (1995)	Low-K mafic rock	Meta-tholeiitic basalt (Amphibolite) (MORB)	16	1040	64.89	0.29	18.09	5.79	0.35	0.72	5.48	4.05	0.5				11.52	100.16	4.55	0.123457	2.51123	1.05377	0.992599	1.80223	18.1435	0.617284	16.44	2.7788
Rapp and Watson (1995)	Low-K mafic rock	Meta-tholeiitic basalt (Amphibolite) (MORB)	16	1050	61.26	0.84	18.49	5.5		1.59	5.42	6.03	0.37				6.62	99.5	6.4	0.0613599	1.79165	0.916512	0.833222	1.56342	34.0059	0.306799	16.26	2.6079
Rapp and Watson (1995)	Low-K mafic rock	Meta-tholeiitic basalt (Amphibolite) (MORB)	16	1100	52.97	1.16	18.68	10.25	0.11	3.66	8.63	4.31	0.24				4.93	100.01	4.55	0.0556845	2.54152	0.810754	0.659174	0.784774	38.8925	0.278422	25.89	1.34292
Rapp and Watson (1995)	Low-K mafic rock	Meta-tholeiitic basalt (Amphibolite) (MORB)	22	1025	66	0.61	18.24	3.29	0.03	0.89	4.17	6.26	0.52				9.1	100.01	6.78	0.0830671	1.67943	0.989027	1.09562	2.63588	32.5318	0.415335	12.51	4.36364
Rapp and Watson (1995)	Low-K mafic rock	Meta-tholeiitic basalt (Amphibolite) (MORB)	22	1050	65.93	0.81	17.83	3.4	0.05	1.17	4.7	5.4	0.49				5.86	99.78	5.89	0.0907407	1.89406	0.99283	1.09775	2.29053	38.0179	0.453704	14.1	3.90153
Rapp and Watson (1995)	Low-K mafic rock	Meta-tholeiitic basalt (Amphibolite) (MORB)	22	1075	55.12	0.95	18.93	9.34	0.16	3.33	7.64	4.3	0.24				6.54	100.01	4.54	0.055814	2.58131	0.89192	0.640791	0.873277	38.8564	0.27907	22.92	1.49408
Rapp and Watson (1995)	Low-K mafic rock	Meta-tholeiitic basalt (Amphibolite) (MORB)	22	1100	52.64	1.41	17.5	12.69	0.2	3.37	7.49	4.28	0.36				6.77	99.94	4.64	0.0841121	2.35517	0.831427	0.513255	0.65958	32.1275	0.420561	22.47	1.08966
Rapp and Watson (1995)	Low-K mafic rock	Meta-tholeiitic basalt (Amphibolite) (MORB)	27	1075	51.32	2.53	14.67	17.05	0.28	2.95	7.05	4.19	0.8				7	100.84	4.99	0.190931	1.89079	0.712954	0.404896	0.463407	23.5707	0.954654	21.15	0.7335
Rapp and Watson (1995)	Low-K mafic rock	Meta-tholeiitic basalt (Amphibolite) (MORB)	27	1100	55.26	1.1	18.4	9.32	0.15	3.16	7.23	4.53	0.26				5.39	99.41	4.79	0.0573951	2.37927	0.881291	0.619503	0.867164	37.6693	0.286976	21.69	1.47436
Rapp and Watson (1995)	Low-K mafic rock	Meta-tholeiitic basalt (Amphibolite) (Archaean E-MORB)	8	1000	73.86	0.12	14.04	2.63	0.08	0.48	3.43	4.1	0.94				8.09	99.68	5.04	0.229268	1.80878	1.00298	1.26078	2.83851	24.546	1.14634	10.29	4.51447
Rapp and Watson (1995)	Low-K mafic rock	Meta-tholeiitic basalt (Amphibolite) (Archaean E-MORB)	8	1050	57.95	1.45	17.42	9.51	0.24	2.17	5.97	4.52	0.78				7.28	100.01	5.3	0.172566	2.1039	0.91042	0.571749	0.917609	28.9125	0.862832	17.91	1.49144
Rapp and Watson (1995)	Low-K mafic rock	Meta-tholeiitic basalt (Amphibolite) (Archaean E-MORB)	8	1075	51.77	1.61	16	13.67	0.28	4.4	8.69	3.28	0.3				6.36	100	3.58	0.0914634	2.79697	0.743498	0.517539	0.524109	36.4562	0.457317	26.07	0.885445
Rapp and Watson (1995)	Low-K mafic rock	Meta-tholeiitic basalt (Amphibolite) (Archaean E-MORB)	16	1025	67.2	0.99	16.32	4.05	0.13	0.96	4.81	4.88	0.61				5.6	99.95	5.49	0.125	1.87844	0.936144	1.06968	1.99622	29.7014	0.625	14.43	3.25749
Rapp and Watson (1995)	Low-K mafic rock	Meta-tholeiitic basalt (Amphibolite) (Archaean E-MORB)	16	1050	61.6	1.25	17.57	6.18	0.11	1.48	6.26	4.86	0.47				8.38	99.78	5.33	0.0967078	2.06617	0.883578	0.909542	1.4041	29.9161	0.483539	18.78	2.29373
Rapp and Watson (1995)	Low-K mafic rock	Meta-tholeiitic basalt (Amphibolite) (Archaean E-MORB)	16	1100	56.53	1.44	17.68	8.98	0.11	2.37	7.76	4.36	0.34				6.04	99.57	4.7	0.0779817	2.3447	0.816666	0.752944	0.943542	31.9922	0.389908	23.28	1.55771
Rapp and Watson (1995)	Low-K mafic rock	Meta-tholeiitic basalt (Amphibolite) (Archaean E-MORB)	22	1025	68.04	1.11	15.97	3.76	0.09	0.71	4.41	5.16	0.69				9.59	99.94	5.85	0.133721	1.72924	0.925627	1.12428	2.23934	25.182	0.668605	13.23	3.57271
Rapp and Watson (1995)	Low-K mafic rock	Meta-tholeiitic basalt (Amphibolite) (Archaean E-MORB)	22	1050	68.65	1.09	15.99	3.76	0.09	0.83	4.28	4.68	0.63				6.8	100	5.31	0.134615	1.90795	0.989342	1.0466	2.15061	28.2364	0.673077	12.84	3.48366
Rapp and Watson (1995)	Low-K mafic rock	Meta-tholeiitic basalt (Amphibolite) (Archaean E-MORB)	22	1075	55.68	1.67	17.23	10.43	0.13	2.84	8.06	3.53	0.36				5.89	99.93	3.89	0.101983	2.78053	0.826351	0.666566	0.783739	32.6754	0.509915	24.18	1.29842
Rapp and Watson (1995)	Low-K mafic rock	Meta-tholeiitic basalt (Amphibolite) (Archaean E-MORB)	22	1100	53.35	1.56	17.2	12.58	0.19	3.5	8.17	3.07	0.35				15.16	99.97	3.42	0.114007	3.1681	0.847995	0.556231	0.64408	33.151	0.570033	24.51	1.06965
Rapp and Watson (1995)	Low-K mafic rock	Meta-tholeiitic basalt (Amphibolite) (Archaean E-MORB)	27	1100	55.55	1.88	16.72	11.43	0.16	2.77	7.63	3.37	0.4				5.82	99.91	3.77	0.118694	2.7975	0.84236	0.597262	0.719871	30.1658	0.593472	22.89	1.17746
Rushmer (1991)	Low-K mafic rock	Meta-"alkalic" basalt (Amphibolite)	8	950	54.62	0.85	16.57	6.63	0.09	1.2	4.11	1.2	0.88				86.15	86.15	2.08	0.733333	5.66196	1.59342	0.600502	1.3316	24.3921	3.66667	12.33	2.11622
Rushmer (1991)	Low-K mafic rock	Meta-"alkalic" basalt (Amphibolite)	8	1000	53.47	1.33	17.73	7.3	0.17	3.27	5.64	2.27	1.21				92.39	92.39	3.48	0.53304	3.51511	1.15897	0.550403	0.951674	44.3961	2.6652	16.92	1.67739
Rushmer (1991)	Low-K mafic rock	Meta-island arc tholeiite (basaltic andesite) (Amphibolite)	8	950	54.76	1.11	15.86	7.01	0.14	3.98	5.08	2.11	0.89				90.94	90.94	3	0.421801	3.57661	1.16017	0.461463	0.792419	50.2981	2.109	15.24	1.44313
Beard and Lofgren (1991)	Low-K mafic rock	Meta-tholeiitic andesite (Greenschist) (Arc)	1	900	77.01	0.23	12.31	2.18	0.05	0.51	2.42	3.15	1.92		0.05			99.83	5.07	0.609524	1.69558	1.05575	1.00371	2.80822	29.428	3.04762	7.26	4.57621
Beard and Lofgren (1991)	Low-K mafic rock	Meta-tholeiitic andesite (Greenschist) (Arc)	1	925	73.38	0.57	15.02	2.71	0.02	0.5	3.31	2.91	1.58					100	4.49	0.542955	2.31175	1.20014	1.1776	2.93912	24.7477	2.71478	9.93	4.67913
Beard and Lofgren (1991)	Low-K mafic rock	Meta-tholeiitic andesite (Greenschist) (Arc)	1	950	72.61	0.61	14.55	3.29	0.07	0.7	3.59	3.12	1.47					100.01	4.59	0.471154	2.16401	1.09806	1.01362	2.25956	27.4964	2.35577	10.77	3.64662
Beard and Lofgren (1991)	Low-K mafic rock	Meta-tholeiitic andesite (Greenschist) (Arc)	1	1000	65.34	0.85	15.89	6.32	0.07	1.79	5.44	3.35	0.96					100.01	4.31	0.286567	2.42596	0.966513	0.732844	1.17737	33.5476	1.43284	16.32	1.95931
Beard and Lofgren (1991)	Low-K mafic rock	Meta-tholeiitic andesite (Greenschist) (Arc)	1	900	79.84	0.14	11.89	1.05	0.03	0.42	1.69	2.85	2.02		0.07			100	4.87	0.708772	1.72951	1.19529	1.20383	4.65842	41.622	3.54386	5.07	8.08844
Beard and Lofgren (1991)	Low-K mafic rock	Meta-tholeiitic andesite (Greenschist) (Arc)	1	950	68.23	0.63	16.47	4.24	0.08	1.3	4.05	3.74	1.07		0.19			100	4.81	0.286096	2.25289	1.12239	0.79133	1.77	35.3379	1.43048	12.15	2.97292
Beard and Lofgren (1991)	Low-K mafic rock	Meta-tholeiitic andesite (Greenschist) (Arc)	1	1000	65.01	0.72	17.12	5.51	0.17	2.04	5.01	3.25	0.97		0.2			100	4.22	0.298462	2.67654	1.10415	0.701806	1.31905	39.7562	1.49231	15.03	2.26755
Beard and Lofgren (1991)	Low-K mafic rock	Meta-tholeiitic andesite (Greenschist) (Arc)	3	900	76.16	0.4	13.03	2.29	0.08	0.6	2.67	3.01	1.66		0.08			99.98	4.67	0.551495	1.93085	1.12301	1.01826	2.7332	31.8343	2.75748	8.01	4.50865
Beard and Lofgren (1991)	Low-K mafic rock	Meta-tholeiitic andesite (Greenschist) (Arc)	3	950	72.55	0.74	14.54	3.44	0.05	0.69	3.13	3.13	1.48		0.25			100	4.61	0.472843	2.15378	1.16866	0.858731	2.1941	26.3365	2.36422	9.39	3.52058
Beard and Lofgren (1991)	Low-K mafic rock	Meta-tholeiitic andesite (Greenschist) (Arc)	3	1000	69.09	0.9	15.95	4.55	0.08	0.51	3.71	3.46	1.52		0.25			100.02	4.98	0.439306	2.17389	1.13263	0.870715	2.05893	16.652	2.19653	11.13	3.15217
Beard and Lofgren (1991)	Low-K mafic rock	Meta-tholeiitic andesite (Greenschist) (Arc)	3	850	74.37	0.36	16.15	1.76	0.09	0.25	3.25	2.7	1.01		0.09			100.03	3.71	0.374074	2.91789	1.41126	1.88788	5.1599	20.2034	1.87037	9.75	8.03483
Beard and Lofgren (1991)	Low-K mafic rock	Meta-tholeiitic andesite (Greenschist) (Arc)	3	875	71.85	0.38	16.95	1.95	0.15	0.56	3.99	3.1	0.89		0.18			100	3.99	0.287097	2.79566	1.27279	1.73396	4.05149	33.8571	1.43548	11.97	6.75299
Beard and Lofgren (1991)	Low-K mafic rock	Meta-tholeiitic andesite (Greenschist) (Arc)	3	900	70.89	0.36	17.66	1.88	0.08	0.48	4.47	3.13	0.85		0.22			100.02	3.98	0.271565	2.90986	1.24401	2.09353	4.54925	31.2757	1.35783	13.41	7.48305
Beard and Lofgren (1991)	Low-K mafic rock	Meta-tholeiitic andesite (Greenschist) (Arc)	3	950	64	0.43	21.19	3.01	0.11	0.76	6.28	3.58	0.64		0.19			100.19	4.22	0.178771	3.21939	1.17724	1.84344	3.4212	31.0369	0.893855	18.84	5.62069
Beard and Lofgren (1991)	Low-K mafic rock	Meta-tholeiitic andesite (Greenschist) (Arc)	6.9	1000	69.11	0.93	16.33	4.2	0.04	0.5	3.8	3.36	1.48		0.24			99.99	4.84	0.440476	2.29055	1.16326	0.95627	2.26028	17.505	2.20238	11.4	3.47447
Beard and Lofgren (1991)	Low-K mafic rock	Meta-tholeiitic andesite (Greenschist) (Arc)	6.9	800	71.73	0.2	18.16	1.16	0.07	0.1	5.01	2.82	0.67		0.09			100.01	3.49	0.237589	3.38539	1.25475	4.79647	9.56264	13.3192	1.18794	15.03	14.4127
Beard and Lofgren (1991)	Low-K mafic rock	Meta-tholeiitic andesite (Greenschist) (Arc)	1	900	78.7	0.47	12.19	1.77	0.04	0.94	1.74	3.94	0.21					100	4.15	0.0532995	1.81702	1.23477	0.647019	2.49316	48.6285	0.266497	5.22	4.49815
Beard and Lofgren (1991)	Low-K mafic rock	Meta-tholeiitic andesite (Greenschist) (Arc)	1	925	74.86	0.63	14.23	2.65	0.09	0.59	1.98	4.71	0.21		0.09			100.04	4.92	0.044586	1.78422	1.22934	0.685315	2.70899	28.4101	0.22293	5.94	4.39198
Beard and Lofgren (1991)	Low-K mafic rock	Meta-tholeiitic andesite (Greenschist) (Arc)	1	950	71.75	0.85	14.77	3.42	0.11	0.9	2.49	5.3	0.18		0.21			99.98	5.48	0.0339623	1.65702	1.0989	0.634968	2.07163	31.9294	0.169811	7.47	3.41898
Beard and Lofgren (1991)	Low-K mafic rock	Meta-tholeiitic andesite (Greenschist) (Arc)	1	1000	64.98	1.69	14.33	7.74	0.26	1.94	4.41	4.49	0.15					99.99	4.64	0.0334076	1.89836	0.920566	0.504568	0.90179	30.8801	0.167038	13.23	1.48037
Beard and Lofgren (1991)	Low-K mafic rock	Meta-tholeiitic andesite (Greenschist) (Arc)	1	900	77.92	0.29	14.26	1.27	0.08	0.41	1.85	3.68	0.23		0.04			100.03	3.91	0.0625	2.26252	1.47524	1.18464	5.02242	36.5254	0.3125	5.55	8.4881
Beard and Lofgren (1991)	Low-K mafic rock	Meta-tholeiitic andesite (Greenschist) (Arc)	1	950	67.86	1.18	16.06	4.89	0.1	1.35	2.86	5.1	0.14		0.47			100.01	5.24	0.027451	1.88028	1.16876	0.502207	1.5511	32.9796	0.137255	8.58	2.57372
Beard and Lofgren (1991)	Low-K mafic rock	Meta-tholeiitic andesite (Greenschist) (Arc)	1	1000	58.4	1.45	16.98	7.68	0.12	3.8	6.72	4.52	0.07		0.3			100.04	4.59	0.0154867	2.26057	0.860657	0.595693	0.827883	46.8632	0.0774336	20.16	1.47909
Beard and Lofgren (1991)	Low-K mafic rock	Meta-tholeiitic andesite (Greenschist) (Arc)	3	900	75.8	0.47	13.91	2.69	0.1	0.54	1.89	4.3	0.23		0.07			100	4.53	0.0534884	1.89959	1.29288	0.662962	2.68369	26.3521	0.267442	5.67	4.3065
Beard and Lofgren (1991)	Low-K mafic rock	Meta-tholeiitic andesite (Greenschist) (Arc)	3	950	72.62	0.69	15.08	3.17	0.11	0.69	2.49	4.75	0.22		0.2			100.02	4.97	0.0463158	1.8728	1.1988	0.725065	2.41522	27.9526	0.231579	7.47	3.90674
Beard and Lofgren (1991)	Low-K mafic rock	Meta-tholeiitic andesite (Greenschist) (Arc)	3	1000	64.78	1.42	15.62	6.79	0.13	1.71	3.89	4.91	0.15		0.61			100.01	5.06	0.0305499	1.89574	1.02011	0.506598	1.11885	30.9817	0.152749	11.67	1.83765
Beard and Lofgren (1991)	Low-K mafic rock	Meta-tholeiitic andesite (Greenschist) (Arc)	3	850	74.13	0.43	17.06	1.68	0.1	0.24	2.38	3.77	0.12		0.13			100.04	3.89	0.0318302	2.69437	1.60055	1.44667	5.70361	20.2955	0.159151	7.14	8.88542
Beard and Lofgren (1991)	Low-K mafic rock	Meta-tholeiitic andesite (Greenschist) (Arc)	3	875	70.16	0.42	18.77	1.72	0.11	0.28	3.55	4.71	0.1		0.21			100.03	4.81	0.0212314	2.38913	1.3116	2.04962	5.96057	22.4905	0.106157	10.65	9.385
Beard and Lofgren (1991)	Low-K mafic rock	Meta-tholeiitic andesite (Greenschist) (Arc)	3	900	68.13	0.44	19.16	2.2	0.14	0.53	4.61	4.35	0.12		0.27			99.95	4.47	0.0275862	2.62976	1.22292	1.8782	4.29353	30.0408	0.137931	13.83	7.01832
Beard and Lofgren (1991)	Low-K mafic rock	Meta-tholeiitic andesite (Greenschist) (Arc)	3	950	66	0.97	19.7	2.66	0.13	0.45	4.7	4.88	0.1		0.41			100	4.98	0.0204918	2.42132	1.18097	1.73931	4.00981	23.1679	0.102459	14.1	6.33441
Beard and Lofgren (1991)	Low-K mafic rock	Meta-tholeiitic andesite (Greenschist) (Arc)	6.9	950	71.94	0.68	15.89	3.36	0.07	0.43	2.62	4.51	0.23		0.3			100.03	4.74	0.0509978	2.07222	1.2782	0.813474	2.71359	18.574	0.254989	7.86	4.19261
Beard and Lofgren (1991)	Low-K mafic rock	Meta-tholeiitic andesite (Greenschist) (Arc)	6.9	1000	67.88	0.92	16.17	5.57	0.08	0.85	2.96	4.76	0.19		0.61			99.99	4.95	0.039916	2.01218	1.20512	0.535262	1.60828	21.384	0.19958	8.88	2.51869
Beard and Lofgren (1991)	Low-K mafic rock	Meta-tholeiitic andesite (Greenschist) (Arc)	6.9	800	70.06	0.18	19.8	0.81	0.06	0.04	3.74	5.11	0.09		0.08			99.97	5.2	0.0176125	2.32842	1.29383	5.43711	15.8321	8.09005	0.0880626	11.22	23.2941
Beard and Lofgren (1991)	Low-K mafic rock	Meta-tholeiitic andesite (Greenschist) (Arc)	6.9	850	69.35	0.26	20.11	0.93	0.04	0.08	4.07	4.88	0.1		0.16			99.98	4.98	0.0204918	2.47171	1.29443	4.86158	13.2121	13.2944	0.102459	12.21	19.9109
Beard and Lofgren (1991)	Low-K mafic rock	Meta-tholeiitic andesite (Greenschist) (Arc)	6.9	900	68.1	0.51	19.86	1.54	0.08	0.11	4.89	4.45	0.07		0.39			100	4.52	0.0157303	2.68515	1.21939	3.60878	8.06138	11.2938	0.0786517	14.67	12.0364
Beard and Lofgren (1991)	Low-K mafic rock	Meta-tholeiitic basaltic andesite (U.Greenschist) (Arc)	1	900	79.23	0.38	11.61	1.9	0.04	0.61	2.05	3.1	1.09					100.01	4.19	0.351613	1.84889	1.16024	0.879216	2.73875	36.3971	1.75806	6.15	4.6255
Beard and Lofgren (1991)	Low-K mafic rock	Meta-tholeiitic basaltic andesite (U.Greenschist) (Arc)	1	925	73.29	0.66	13.14	3.07	0.1	1.49	4.05	3.32	0.88					100	4.2	0.26506	2.04863	0.953734	0.906224	1.61716	46.3833	1.3253	12.15	2.88158
Beard and Lofgren (1991)	Low-K mafic rock	Meta-tholeiitic basaltic andesite (U.Greenschist) (Arc)	1	950	73.32	0.77	13.78	3.28	0.16	1.14	3.15	3.5	0.91					100.01	4.41	0.26	2.04371	1.10508	0.759754	1.82806	38.2527	1.3	9.45	3.11765
Beard and Lofgren (1991)	Low-K mafic rock	Meta-tholeiitic basaltic andesite (U.Greenschist) (Arc)	1	1000	64.34	1.6	15.96	6.15	0.2	1.76	5.64	3.85	0.5					100	4.35	0.12987	2.32158	0.931764	0.778069	1.21102	33.779	0.649351	16.92	2.0177
Beard and Lofgren (1991)	Low-K mafic rock	Meta-tholeiitic basaltic andesite (U.Greenschist) (Arc)	1	900	79.72	0.32	12.81	1.01	0.08	0.5	1.98	2.12	1.43		0.04			100.01	3.55	0.674528	2.54404	1.48347	1.3343	4.74804	46.8762	3.37264	5.94	8.48344
Beard and Lofgren (1991)	Low-K mafic rock	Meta-tholeiitic basaltic andesite (U.Greenschist) (Arc)	1	950	67.82	1.25	16.24	3.89	0.15	1.11	4.01	4.39	0.6		0.55			100.01	4.99	0.136674	2.06322	1.07111	0.875459	1.95009	33.7139	0.683371	12.03	3.248
Beard and Lofgren (1991)	Low-K mafic rock	Meta-tholeiitic basaltic andesite (U.Greenschist) (Arc)	1	1000	63.46	1.72	18.41	5.16	0.04	1.08	5.02	4.28	0.44		0.39			100	4.72	0.102804	2.4491	1.1061	0.90778	1.83109	27.1704	0.514019	15.06	2.95032
Beard and Lofgren (1991)	Low-K mafic rock	Meta-tholeiitic basaltic andesite (U.Greenschist) (Arc)	3	900	76.56	0.43	13.11	2.39	0.08	0.49	2.72	3.21	0.92		0.07			99.98	4.13	0.286604	2.08878	1.16828	1.06787	2.83094	26.7634	1.43302	8.16	4.55208
Beard and Lofgren (1991)	Low-K mafic rock	Meta-tholeiitic basaltic andesite (U.Greenschist) (Arc)	3	950	73.07	0.67	13.92	3.59	0.1	0.83	3.4	3.43	0.85		0.15			100.01	4.28	0.247813	2.12113	1.09227	0.859289	1.93499	29.1832	1.23907	10.2	3.14932
Beard and Lofgren (1991)	Low-K mafic rock	Meta-tholeiitic basaltic andesite (U.Greenschist) (Arc)	3	1000	62.85	1.56	15.54	7.91	0.16	2.08	5.61	3.15	0.58		0.58			100.02	3.73	0.184127	2.67485	0.970685	0.618686	0.94262	31.9129	0.920635	16.83	1.55556
Beard and Lofgren (1991)	Low-K mafic rock	Meta-tholeiitic basaltic andesite (U.Greenschist) (Arc)	3	850	74.29	0.35	16.2	1.89	0.11	0.43	3.52	2.57	0.54		0.12			100.02	3.11	0.210117	3.36641	1.44488	1.6977	4.29745	28.8523	1.05058	10.56	6.98276
Beard and Lofgren (1991)	Low-K mafic rock	Meta-tholeiitic basaltic andesite (U.Greenschist) (Arc)	3	875	71.63	0.37	17.26	1.87	0.15	0.49	4.07	3.54	0.43		0.21			100.02	3.97	0.121469	2.74452	1.2609	1.90075	4.43353	31.8363	0.607345	12.21	7.31356
Beard and Lofgren (1991)	Low-K mafic rock	Meta-tholeiitic basaltic andesite (U.Greenschist) (Arc)	3	900	71.07	0.34	17.77	1.85	0.1	0.47	4.33	3.43	0.38		0.25			99.99	3.81	0.110787	2.93534	1.27601	2.06404	4.65904	31.1691	0.553936	12.99	7.65948
Beard and Lofgren (1991)	Low-K mafic rock	Meta-tholeiitic basaltic andesite (U.Greenschist) (Arc)	3	950	63.84	1.12	19.15	4.34	0.18	1.39	6.01	3.24	0.34		0.39			100	3.58	0.104938	3.36085	1.15189	1.12944	1.97941	36.3411	0.524691	18.03	3.34206
Beard and Lofgren (1991)	Low-K mafic rock	Meta-tholeiitic basaltic andesite (U.Greenschist) (Arc)	6.9	850	75.64	0.16	14.49	2.1	0.06	0.24	2.7	2.83	1.76					99.98	4.59	0.621908	2.20868	1.26336	1.36849	4.03948	16.9233	3.10954	8.1	6.19231
Beard and Lofgren (1991)	Low-K mafic rock	Meta-tholeiitic basaltic andesite (U.Greenschist) (Arc)	6.9	900	72.31	0.59	15.3	2.93	0.06	0.87	3.76	3.05	0.96		0.18			100.01	4.01	0.314754	2.52622	1.18673	1.07512	2.40625	34.6087	1.57377	11.28	4.02632
Beard and Lofgren (1991)	Low-K mafic rock	Meta-tholeiitic basaltic andesite (U.Greenschist) (Arc)	6.9	950	71.01	0.64	15.63	3.81	0.06	0.47	3.63	3.5	1.02		0.27			100.04	4.52	0.291429	2.27786	1.16109	1.00065	2.36981	18.0248	1.45714	10.89	3.65187
Beard and Lofgren (1991)	Low-K mafic rock	Meta-tholeiitic basaltic andesite (U.Greenschist) (Arc)	6.9	1000	65.84	0.88	15.14	6.95	0.13	1.7	5.31	2.79	0.8		0.49			100.03	3.59	0.286738	2.77514	1.002	0.681674	1.06902	30.3617	1.43369	15.93	1.75029
Beard and Lofgren (1991)	Low-K mafic rock	Meta-tholeiitic basaltic andesite (U.Greenschist) (Arc)	6.9	800	71.36	0.21	18.23	1.37	0.07	0.18	4.87	3	0.39		0.08			99.76	3.39	0.13	3.40285	1.28276	3.69016	7.59769	18.9751	0.65	14.61	11.7613
Beard and Lofgren (1991)	Low-K mafic rock	Meta-tholeiitic basaltic andesite (U.Greenschist) (Arc)	6.9	850	69.22	0.21	19.79	1.12	0.03	0.04	6.1	3.05	0.3		0.2			100.06	3.35	0.0983607	3.70453	1.20431	6.56037	11.7064	5.98486	0.491803	18.3	17.0603
Beard and Lofgren (1991)	Low-K mafic rock	Meta-tholeiitic basaltic andesite (U.Greenschist) (Arc)	6.9	900	65.39	0.57	21.01	1.82	0.1	0.22	7.17	3.02	0.28		0.41			99.99	3.3	0.0927152	3.98588	1.14765	4.15266	6.69285	17.7266	0.463576	21.51	10.299
Beard and Lofgren (1991)	Low-K mafic rock	Meta-tholeiitic basaltic andesite (U.Greenschist) (Arc)	6.9	950	64.25	1.07	21.15	2.07	0.11	0.21	7.47	3.03	0.28		0.38			100.02	3.31	0.0924092	3.99996	1.12089	3.91546	6.09749	15.3136	0.462046	22.41	9.27632
Beard and Lofgren (1991)	Low-K mafic rock	Meta-tholeiitic basalt (Hbl. hornfels) (Arc)	1	900	75.12	0.41	13.83	2.15	0.04	0.56	3.71	3.04	1.14					100	4.18	0.375	2.21818	1.06548	1.50986	3.09572	31.7062	1.875	11.13	5.10332
Beard and Lofgren (1991)	Low-K mafic rock	Meta-tholeiitic basalt (Hbl. hornfels) (Arc)	1	925	73.46	0.59	13.74	3.13	0.13	0.9	3.13	2.94	1.18		0.15			99.35	4.12	0.401361	2.24743	1.16398	0.847066	2.04521	33.8852	2.0068	9.39	3.40943
Beard and Lofgren (1991)	Low-K mafic rock	Meta-tholeiitic basalt (Hbl. hornfels) (Arc)	1	950	71.53	0.76	13.48	3.31	0.18	1.4	4.5	2.81	1.18					99.15	3.99	0.419929	2.28483	0.957297	0.993112	1.63627	42.9842	2.09964	13.5	2.862
Beard and Lofgren (1991)	Low-K mafic rock	Meta-tholeiitic basalt (Hbl. hornfels) (Arc)	1	1000	61.91	1.42	15.74	7.67	0.33	2.7	6.65	2.82	0.77					100.01	3.59	0.27305	2.87622	0.896205	0.682553	0.888582	38.5544	1.36525	19.95	1.51784
Beard and Lofgren (1991)	Low-K mafic rock	Meta-tholeiitic basalt (Hbl. hornfels) (Arc)	1	900	68.67	0.96	16.99	3.22	0.15	0.84	4.15	3.63	0.89		0.5			100	4.52	0.245179	2.44995	1.17334	1.12714	2.53806	31.7398	1.2259	12.45	4.18473
Beard and Lofgren (1991)	Low-K mafic rock	Meta-tholeiitic basalt (Hbl. hornfels) (Arc)	1	950	63.43	1.18	18.43	4.96	0.22	1.81	5	3.72	0.68		0.64			100.07	4.4	0.182796	2.68832	1.15576	0.782539	1.5865	39.4103	0.913978	15	2.7223
Beard and Lofgren (1991)	Low-K mafic rock	Meta-tholeiitic basalt (Hbl. hornfels) (Arc)	3	900	73.63	0.46	14.23	2.93	0.09	0.7	3.66	2.97	1.17		0.16			100	4.14	0.393939	2.313	1.11116	1.12244	2.40029	29.8658	1.9697	10.98	3.92011
Beard and Lofgren (1991)	Low-K mafic rock	Meta-tholeiitic basalt (Hbl. hornfels) (Arc)	3	1000	60.87	1.53	14.1	9.6	0.37	3.09	6.37	2.41	0.88		0.96			100.18	3.29	0.365145	2.86757	0.854625	0.540206	0.657683	36.4564	1.82573	19.11	1.11111
Beard and Lofgren (1991)	Low-K mafic rock	Meta-tholeiitic basalt (Hbl. hornfels) (Arc)	3	850	74.75	0.38	15.59	1.87	0.22	0.38	3.67	2.43	0.52		0.14			99.95	2.95	0.213992	3.41863	1.3879	1.84587	4.31279	26.5897	1.06996	11.01	6.92889
Beard and Lofgren (1991)	Low-K mafic rock	Meta-tholeiitic basalt (Hbl. hornfels) (Arc)	3	875	71.11	0.4	16.71	2.48	0.24	1.09	4.2	3.05	0.52		0.18			99.98	3.57	0.170492	2.9945	1.26435	1.21665	2.66238	43.9276	0.852459	12.6	4.68067
Beard and Lofgren (1991)	Low-K mafic rock	Meta-tholeiitic basalt (Hbl. hornfels) (Arc)	3	900	70.59	0.42	17.21	2.24	0.21	1.11	4.43	2.83	0.53		0.42			99.99	3.36	0.187279	3.29117	1.2956	1.34544	2.87488	46.9006	0.936396	13.29	5.13731
Beard and Lofgren (1991)	Low-K mafic rock	Meta-tholeiitic basalt (Hbl. hornfels) (Arc)	3	950	63.32	0.8	20.68	3.22	0.27	0.88	6.94	2.88	0.43		0.57			99.99	3.31	0.149306	3.97451	1.16044	1.85684	3.04329	32.7562	0.746528	20.82	5.0439
Beard and Lofgren (1991)	Low-K mafic rock	Meta-tholeiitic basalt (Hbl. hornfels) (Arc)	6.9	1000	66.28	1.13	16.94	5.25	0.13	0.56	5.13	2.81	1.15		0.73			100.11	3.96	0.409253	2.88718	1.11489	1.05192	1.91055	15.9753	2.04626	15.39	2.91566
Beard and Lofgren (1991)	Low-K mafic rock	Meta-tholeiitic basaltic andesite (L.Greenschist) (Arc)	1	900	73.47	0.22	15.11	1.7	0.14	0.39	2.87	3.56	2.52					99.98	6.08	0.707865	1.76026	1.09477	1.53521	4.44558	29.0232	3.53933	8.61	7.22967
Beard and Lofgren (1991)	Low-K mafic rock	Meta-tholeiitic basaltic andesite (L.Greenschist) (Arc)	1	925	71.4	0.59	16.5	2.16	0.08	0.82	3.1	3.07	2.28					100	5.35	0.742671	2.1947	1.25434	1.09668	3.21056	40.3578	3.71336	9.3	5.53691
Beard and Lofgren (1991)	Low-K mafic rock	Meta-tholeiitic basaltic andesite (L.Greenschist) (Arc)	1	950	71.11	0.77	15.88	2.55	0.05	0.95	2.64	3.83	2.2					99.98	6.03	0.574413	1.82912	1.1779	0.797109	2.63719	39.9055	2.87206	7.92	4.53714
Beard and Lofgren (1991)	Low-K mafic rock	Meta-tholeiitic basaltic andesite (L.Greenschist) (Arc)	1	1000	64.19	1.28	16.46	5.56	0.22	2.13	3.99	4.88	1.27					99.98	6.15	0.260246	1.75061	0.988189	0.546354	1.23968	40.5766	1.30123	11.97	2.14044
Beard and Lofgren (1991)	Low-K mafic rock	Meta-tholeiitic basaltic andesite (L.Greenschist) (Arc)	1	900	74.94	0.13	14.83	1	0.11	0.32	3.07	3.49	2.11		0.01			100.01	5.6	0.604585	1.84797	1.08991	2.50468	6.65478	36.3211	3.02292	9.21	11.2348
Beard and Lofgren (1991)	Low-K mafic rock	Meta-tholeiitic basaltic andesite (L.Greenschist) (Arc)	1	950	66.6	0.93	18.25	3.36	0.13	0.58	2.93	5.06	1.61		0.55			100	6.67	0.318182	1.81293	1.18555	0.854368	2.92697	23.5288	1.59091	8.79	4.63198
Beard and Lofgren (1991)	Low-K mafic rock	Meta-tholeiitic basaltic andesite (L.Greenschist) (Arc)	1	1000	64.93	1.16	19.85	3.08	0.17	0.79	3.71	4.5	1.26		0.48			99.93	5.76	0.28	2.2643	1.27968	1.05908	3.11668	31.3745	1.4	11.13	5.1292
Beard and Lofgren (1991)	Low-K mafic rock	Meta-tholeiitic basaltic andesite (L.Greenschist) (Arc)	3	900	73.23	0.49	15.15	2.07	0.08	0.47	2.11	3.77	2.56		0.08			100.01	6.33	0.679045	1.68845	1.18277	0.929704	3.67158	28.8108	3.39523	6.33	5.96457
Beard and Lofgren (1991)	Low-K mafic rock	Meta-tholeiitic basaltic andesite (L.Greenschist) (Arc)	3	850	72.68	0.31	17.05	1.52	0.1	0.12	2.91	3.59	1.56		0.19			100.03	5.15	0.43454	2.24513	1.32325	2.15025	6.92946	12.336	2.1727	8.73	10.3963
Beard and Lofgren (1991)	Low-K mafic rock	Meta-tholeiitic basaltic andesite (L.Greenschist) (Arc)	3	900	70.02	0.48	18.24	1.89	0.16	0.31	3.74	3.91	1.02		0.25			100.02	4.93	0.26087	2.42033	1.27233	1.96176	5.26232	22.622	1.30435	11.22	8.29091
Beard and Lofgren (1991)	Low-K mafic rock	Meta-tholeiitic basaltic andesite (L.Greenschist) (Arc)	3	950	64.03	0.81	21.22	2.49	0.3	0.33	5.89	3.88	0.73		0.39			100.07	4.61	0.188144	2.95835	1.18669	2.45153	4.85786	19.1087	0.940722	17.67	7.52482
Beard and Lofgren (1991)	Low-K mafic rock	Meta-tholeiitic basaltic andesite (L.Greenschist) (Arc)	6.9	850	74.74	0.12	14.66	1.96	0.08	0.38	2.42	3.1	2.49		0.09			100.04	5.59	0.803226	1.88075	1.20217	1.17563	3.91712	25.6823	4.01613	7.26	6.26496
Beard and Lofgren (1991)	Low-K mafic rock	Meta-tholeiitic basaltic andesite (L.Greenschist) (Arc)	6.9	900	73.03	0.41	15.58	2.3	0.07	0.72	3.2	2.58	1.98		0.11			99.98	4.56	0.767442	2.4392	1.27649	1.14414	3.0639	35.8143	3.83721	9.6	5.15894
Beard and Lofgren (1991)	Low-K mafic rock	Meta-tholeiitic basaltic andesite (L.Greenschist) (Arc)	6.9	950	70.4	0.64	17.34	2.18	0.09	0.3	2.67	3.63	2.33		0.37			99.95	5.96	0.641873	2.04157	1.29909	1.26009	4.50111	19.6974	3.20937	8.01	6.99194
Beard and Lofgren (1991)	Low-K mafic rock	Meta-tholeiitic basaltic andesite (L.Greenschist) (Arc)	6.9	800	71.51	0.25	18.17	1.22	0.02	0.07	4.21	3.52	1		0.06			100.03	4.52	0.284091	2.6437	1.25076	4.011	9.52146	9.2782	1.42045	12.63	14.0853
Beard and Lofgren (1991)	Low-K mafic rock	Meta-tholeiitic basaltic andesite (L.Greenschist) (Arc)	6.9	850	69.15	0.2	20.22	0.8	0.08	0.01	5.37	3.52	0.7		0.13			100.18	4.22	0.198864	3.08786	1.23961	8.41265	17.4228	2.17949	0.994318	16.11	24.963
Beard and Lofgren (1991)	Low-K mafic rock	Meta-tholeiitic basaltic andesite (L.Greenschist) (Arc)	6.9	900	65.61	0.51	21.91	1.21	0.14	0.06	6.82	2.94	0.48		0.3			99.98	3.42	0.163265	4.09076	1.23398	6.63491	11.7239	8.12077	0.816327	20.46	17.252
Beard and Lofgren (1991)	Low-K mafic rock	Meta-tholeiitic basaltic andesite (L.Greenschist) (Arc)	6.9	950	63.71	0.61	22.16	1.76	0.12	0.19	6.75	3.61	0.6		0.37			99.88	4.21	0.166205	3.36367	1.17495	4.12078	7.44088	16.1371	0.831025	20.25	11.3641
Laurie and Stevens (2012)	Low-K mafic rock	Tholeiitic eclogite (MORB)	19	870	74.7	0.1	14.7	2	0.1	0.4	2.4	5.4	0.1					99.9	5.5	0.0185185	1.63488	1.10071	1.1334	3.81829	26.2802	0.0925926	7.2	6.125
Laurie and Stevens (2012)	Low-K mafic rock	Tholeiitic eclogite (MORB)	19	900	74.4	0.3	14.7	2.4		0.5	2.7	4.9	0.1					100	5	0.0204082	1.79949	1.12404	1.05106	3.14744	27.0787	0.102041	8.1	5.06897
Laurie and Stevens (2012)	Low-K mafic rock	Tholeiitic eclogite (MORB)	22	880	75.2	0.5	14.6	2.2		0.3	2.2	4.9	0.1					100	5	0.0204082	1.78725	1.19979	1.03069	3.76214	19.5533	0.102041	6.6	5.84
Laurie and Stevens (2012)	Low-K mafic rock	Tholeiitic eclogite (MORB)	26	870	75.3	0.4	14.1	2.4		0.2	2.3	5.3	0.2					100.2	5.5	0.0377358	1.57802	1.07495	1.06903	3.60462	12.9327	0.188679	6.9	5.42308
Laurie and Stevens (2012)	Low-K mafic rock	Tholeiitic eclogite (MORB)	29	870	75.3	0.4	14	2.3		0.2	2.2	5.4	0.1					99.9	5.5	0.0185185	1.55703	1.07764	1.06104	3.71379	13.4195	0.0925926	6.6	5.6
Laurie and Stevens (2012)	Low-K mafic rock	Tholeiitic eclogite (MORB)	30	870	75.1	0.2	14.1	2.1		0.3	2.3	5.9	0.1					100.1	6	0.0169492	1.43672	1.00745	1.11843	3.7712	20.2955	0.0847458	6.9	5.875
Springer and Seck (1997)	Low-K mafic rock	Meta-tholeiitic basalt (Granulite)	5	940	70.95	0.54	13.85	1.87289	0.2	1.75	5.23	4.35	1.19				12.0929	99.9329	5.54	0.273563	1.64022	0.77147	1.34225	1.95506	62.4834	1.36782	15.69	3.82292
Springer and Seck (1997)	Low-K mafic rock	Meta-tholeiitic basalt (Granulite)	10	900	71.35	0.28	16.09	1.77689	0.1	0.6	5.56	3.53	0.64				12.5869	99.9269	4.17	0.181303	2.47548	0.968783	2.50267	3.98349	37.573	0.906516	16.68	6.76934
Springer and Seck (1997)	Low-K mafic rock	Meta-tholeiitic basalt (Granulite)	15	1000	68.1	0.68	19.37	2.24888	0.03	0.54	3.76	4.67	0.52				8.51888	99.9189	5.19	0.111349	2.34924	1.28437	1.50008	4.25043	29.9719	0.556745	11.28	6.94545
Springer and Seck (1997)	Low-K mafic rock	Meta-tholeiitic basalt (Granulite)	5	1115	58.32	2.9	16.1	7.00543	0.3	3.68	6.93	3.35	1.11				4.78543	99.6954	4.46	0.331343	2.39857	0.833683	0.654544	0.836391	48.3558	1.65672	20.79	1.50672
Springer and Seck (1997)	Low-K mafic rock	Meta-tholeiitic basalt (Granulite)	15	1100	61.49	1.27	20.21	5.43776	0.15	0.81	6.72	2.62	1.14				4.57776	99.8478	3.76	0.435115	3.64543	1.13784	1.25113	2.06956	20.9804	2.17557	20.16	3.23476
Springer and Seck (1997)	Low-K mafic rock	Meta-tholeiitic basalt (Granulite)	15	900	72.28	0.27	16.79	0.796954	0.01	0.37	4.07	4.96	0.4				9.62695	99.947	5.36	0.0806452	1.95406	1.04989	3.58027	8.12364	45.2813	0.403226	12.21	14.3879
Springer and Seck (1997)	Low-K mafic rock	Meta-tholeiitic basalt (Granulite)	10	1000	64.18	0.75	19.55	3.21485	0.16	1.76	7.26	2.72	0.33				7.89485	99.9249	3.05	0.121324	4.04618	1.08423	1.46436	2.16889	49.3879	0.606618	21.78	3.92977
Springer and Seck (1997)	Low-K mafic rock	Meta-tholeiitic basalt (Granulite)	5	940	74.35	0.34	14.31	1.51491	0.12	1.05	3.75	3.9	0.62				13.3149	99.9549	4.52	0.158974	2.01926	1.02915	1.41874	2.97776	55.2658	0.794872	11.25	5.57914
Springer and Seck (1997)	Low-K mafic rock	Meta-tholeiitic basalt (Granulite)	12.5	1000	66.99	0.53	17.92	2.69786	0.08	1.57	4.98	4.85	0.29				8.67786	99.9079	5.14	0.0597938	2.16102	1.03306	1.16086	2.29756	50.9149	0.298969	14.94	4.19883
López and Castro (2001)	Low-K mafic rock	Meta-tholeiitic basalt (Amphibolite) (MORB)	4	950	65.31	0.94	17.95	5.9	0.03	1.05	5.28	3.05	0.49				11.54	100	3.54	0.160656	3.23554	1.18502	0.870452	1.62762	24.0821	0.803279	15.84	2.58273
López and Castro (2001)	Low-K mafic rock	Meta-tholeiitic basalt (Amphibolite) (MORB)	6	850	70.65	0.22	15.42	3.38	0.13	1.07	5.6	2.78	0.75				10.06	100	3.53	0.269784	2.8635	0.990591	1.357	2.0552	36.0721	1.34892	16.8	3.46517
López and Castro (2001)	Low-K mafic rock	Meta-tholeiitic basalt (Amphibolite) (MORB)	6	900	67.15	0.84	16.3	4.9	0.04	2.45	6.02	1.64	0.66				15.5	100	2.3	0.402439	4.77691	1.13531	0.832296	1.2395	47.124	2.0122	18.06	2.21769
López and Castro (2001)	Low-K mafic rock	Meta-tholeiitic basalt (Amphibolite) (MORB)	6	950	63.11	1.27	19	3.84	0.04	2.12	5.97	4.31	0.32				10.39	99.98	4.63	0.0742459	2.55496	1.03878	1.00394	1.75738	49.5981	0.37123	17.91	3.18792
López and Castro (2001)	Low-K mafic rock	Meta-tholeiitic basalt (Amphibolite) (MORB)	10	950	64.35	1.08	17.12	6.35		1.48	6.5	2.65	0.47				13.17	100	3.12	0.177358	3.51678	1.02602	0.92655	1.34226	29.3503	0.886792	19.5	2.18646
López and Castro (2001)	Low-K mafic rock	Meta-tholeiitic basalt (Amphibolite) (MORB)	12	900	76.51	0.36	10.2	3.32		2.35	4.92	2.18	0.18				3.53	100.02	2.36	0.0825688	2.69768	0.801498	0.839494	0.957262	55.7848	0.412844	14.76	1.79894
López and Castro (2001)	Low-K mafic rock	Meta-tholeiitic basalt (Amphibolite) (MORB)	14	900	71.77	0.22	16.81	2.34		1.09	5	2.06	0.7				13.07	99.99	2.76	0.339806	4.05406	1.26992	1.49574	2.76587	45.3636	1.69903	15	4.90087
Winther (1996)	Low-K mafic rock	Synthetic basaltic Archaean tholeiite (similar to MORB)	15.2	951	66.9	0.92	16.9	4.02	0.07	1.27	4.25	4.94	0.74				12.4	100.01	5.68	0.149798	1.89303	1.01474	0.866548	1.89526	36.0249	0.748988	12.75	3.19471
Winther (1996)	Low-K mafic rock	Synthetic basaltic Archaean tholeiite (similar to MORB)	15.6	951	69.7	0.53	14.8	3.73	0.19	0.31	3.16	6.41	1.17				8.63	100	7.58	0.182527	1.25306	0.842998	0.945372	2.43532	12.9025	0.912637	9.48	3.66337
Winther (1996)	Low-K mafic rock	Synthetic basaltic Archaean tholeiite (similar to MORB)	17.8	1002	70.2	0.63	15.4	2.76		0.46	3.07	6.43	1.05				6.31	100	7.48	0.163297	1.31465	0.890391	1.09871	3.03141	22.9033	0.816485	9.21	4.78261
Winther (1996)	Low-K mafic rock	Synthetic basaltic Archaean tholeiite (similar to MORB)	20.9	902	71.7	0.37	15.5	2.83		0.65	2.79	5.46	0.68				12.3	99.98	6.14	0.124542	1.59498	1.04797	0.896199	2.73848	29.0475	0.622711	8.37	4.45402
Winther (1996)	Low-K mafic rock	Synthetic basaltic Archaean tholeiite (similar to MORB)	20	1041	72.1	0.69	14.7	2.65	0.16	0.53	2.17	6.11	0.85				8.34	99.96	6.96	0.139116	1.33986	0.985481	0.773423	2.88173	26.2802	0.695581	6.51	4.62264
Winther (1996)	Low-K mafic rock	Synthetic basaltic Archaean tholeiite (similar to MORB)	8.89	838	65.1	0.42	18.7	5.65	0.1	1	6.58	2.09	0.32				16.2	99.96	2.41	0.15311	4.9412	1.18747	1.13426	1.77299	23.9819	0.76555	19.74	2.81203
Winther (1996)	Low-K mafic rock	Synthetic basaltic Archaean tholeiite (similar to MORB)	14.8	800	73.5	0.27	15.8	1.48		0.6	2.95	4.7	0.68				12.2	99.98	5.38	0.144681	1.86591	1.14235	1.48249	4.36722	41.9485	0.723404	8.85	7.59615
Winther (1996)	Low-K mafic rock	Synthetic basaltic Archaean tholeiite (similar to MORB)	5.94	795	69.4	0.28	17.9	3.25		0.77	4.93	2.92	0.52				12.9	99.97	3.44	0.178082	3.33559	1.24915	1.36644	2.72882	29.6914	0.890411	14.79	4.45274
Winther (1996)	Low-K mafic rock	Synthetic basaltic Archaean tholeiite (similar to MORB)	21.4	801	73.9	0.21	16	1.19	0.11	0.36	1.68	4.62	1.92				17.6	99.99	6.54	0.415584	1.65319	1.25661	1.17511	6.15557	35.0322	2.07792	5.04	10.3226
Winther (1996)	Low-K mafic rock	Synthetic basaltic Archaean tholeiite (similar to MORB)	15.7	950	71.8	0.61	15.7	2.23	0.11	0.83	2.46	4.93	1.37				10.5	100.04	6.3	0.27789	1.63662	1.11621	0.849665	2.98257	39.8828	1.38945	7.38	5.13072
Winther (1996)	Low-K mafic rock	Synthetic basaltic Archaean tholeiite (similar to MORB)	15.7	950	69.8	0.57	16.4	2.55		0.73	3.54	5.5	0.85				9.12	99.94	6.35	0.154545	1.6453	0.999761	1.17768	3.00087	33.7865	0.772727	10.62	5
Winther (1996)	Low-K mafic rock	Synthetic basaltic Archaean tholeiite (similar to MORB)	10.2	900	71.3	0.32	15.7	3.64		0.74	3.79	3.61	0.95				11.2	100.05	4.56	0.263158	2.25352	1.13296	0.979182	2.23101	26.5981	1.31579	11.37	3.58447
Winther (1996)	Low-K mafic rock	Synthetic basaltic Archaean tholeiite (similar to MORB)	29.5	1104	72.9	1.04	14.2	2.75	0.06	0.69	3.23	4.14	0.92				12.5	99.93	5.06	0.222222	1.81905	1.0381	1.0398	2.51429	30.9025	1.11111	9.69	4.12791
Winther (1996)	Low-K mafic rock	Synthetic basaltic Archaean tholeiite (similar to MORB)	29.6	1001	76.1	0.54	14.1	1.72	0.09	0.34	2.54	3.31	1.26				14.5	100	4.57	0.380665	2.07082	1.23393	1.39906	4.2717	26.0542	1.90332	7.62	6.84466
Winther (1996)	Low-K mafic rock	Synthetic basaltic Archaean tholeiite (similar to MORB)	15.2	998	71.7	0.58	15.5	2.5		0.49	2.39	5.58	1.36				7.44	100.1	6.94	0.243728	1.45521	1.03356	0.907715	3.23789	25.8907	1.21864	7.17	5.18395
Winther (1996)	Low-K mafic rock	Synthetic basaltic Archaean tholeiite (similar to MORB)	29.7	900	76.4	0.21	14	1.15	0.06	0.69	2.43	3.94	1.16				16	100.04	5.1	0.294416	1.80948	1.15178	1.30819	4.14543	51.6783	1.47208	7.29	7.6087
Adam et al. (2012)	Low-K mafic rock	Hadean Greenschist (meta-calcalkaline basaltic andesite)	30	1100	68.88	0.71	13.43	3.57	0.06	3.46	6.1	1.94	1.85					100	3.79	0.953608	2.58578	0.824721	0.802626	0.971936	63.3366	4.76804	18.3	1.91038
Adam et al. (2012)	Low-K mafic rock	Hadean Greenschist (meta-calcalkaline basaltic andesite)	20	1100	54.59	0.41	17.61	8.4	0.19	9.35	8.3	0.6	0.49					99.94	1.09	0.816667	11.6054	1.06035	0.424244	0.49508	66.4882	4.08333	24.9	0.992113
Adam et al. (2012)	Low-K mafic rock	Hadean Greenschist (meta-calcalkaline basaltic andesite)	20	1050	67.69	0.47	15.72	3.38	0.03	2.42	5.65	2.24	2.38					99.98	4.62	1.0625	2.5108	0.950807	0.9409	1.43988	56.0668	5.3125	16.95	2.71034
Adam et al. (2012)	Low-K mafic rock	Hadean Greenschist (meta-calcalkaline basaltic andesite)	15	1100	56.62	0.53	18.95	6.51	0.02	5.61	9.04	1.47	1.1		0.01			99.86	2.57	0.748299	5.251	0.945391	0.701543	0.80886	60.5681	3.7415	27.12	1.56353
Adam et al. (2012)	Low-K mafic rock	Hadean Greenschist (meta-calcalkaline basaltic andesite)	15	1050	62.58	0.56	18.15	4.08	0.05	3.1	6.82	2.51	2.11		0.03			99.99	4.62	0.840637	2.83024	0.964787	0.909664	1.33153	57.5246	4.20319	20.46	2.52786
Adam et al. (2012)	Low-K mafic rock	Hadean Greenschist (meta-calcalkaline basaltic andesite)	15	1050	62.05	0.6	17.38	5.37	0.08	3.23	7.45	2.1	1.68		0.06			100	3.78	0.8	3.29604	0.923586	0.857801	1.10067	51.7402	4	22.35	2.02093
Adam et al. (2012)	Low-K mafic rock	Hadean Greenschist (meta-calcalkaline basaltic andesite)	15	1000	61.75	0.63	18.01	4.82	0.07	3.5	7.58	2.07	1.53		0.03			99.99	3.6	0.73913	3.55838	0.955812	0.878195	1.14766	56.4137	3.69565	22.74	2.16466
Adam et al. (2012)	Low-K mafic rock	Hadean Greenschist (meta-calcalkaline basaltic andesite)	10	1075	54.29	0.68	20	7.49	0.21	4.64	8.02	3.52	1.1		0.03			99.98	4.62	0.3125	2.86485	0.927537	0.651963	0.894246	52.4761	1.5625	24.06	1.6488
Adam et al. (2012)	Low-K mafic rock	Hadean Greenschist (meta-calcalkaline basaltic andesite)	10	1100	53.58	0.44	18.69	7.91	0.18	9	8.17	1.18	0.78		0.02			99.95	1.96	0.661017	6.70996	1.05956	0.437019	0.549877	66.9755	3.30508	24.51	1.10526
Adam et al. (2012)	Low-K mafic rock	Hadean Greenschist (meta-calcalkaline basaltic andesite)	10	1050	53.2	0.52	20.74	7.78	0.18	5.58	0.97	9.6	1.39		0.02			99.98	10.99	0.144792	1.19906	1.08811	0.07011	0.824508	56.1097	0.723958	2.91	1.5524
Adam et al. (2012)	Low-K mafic rock	Hadean Greenschist (meta-calcalkaline basaltic andesite)	5	1050	54.05	0.49	19.81	8.06	0.18	6.51	8.75	1.23	0.89		0.02			99.99	2.12	0.723577	6.63269	1.04841	0.570115	0.709933	59.0107	3.61789	26.25	1.35964
Adam et al. (2012)	Low-K mafic rock	Modern boninite (Arc)	15	1050	63.37	0.63	15.88	5.02	0.09	3.54	6.57	3.25	1.35		0.28			99.98	4.6	0.415385	2.33268	0.846814	0.742952	0.987698	55.6922	2.07692	19.71	1.85514
Adam et al. (2012)	Low-K mafic rock	Modern boninite (Arc)	20	950	71.74	0.46	14.11	2.41	0.03	1.39	3.58	3.94	2.03		0.28			99.97	5.97	0.515228	1.62582	0.929049	0.938442	2.03437	50.6914	2.57614	10.74	3.71316
Adam et al. (2012)	Low-K mafic rock	Hadean Greenschist (meta-calcalkaline basaltic andesite)	15	950	63.76	0.43	18.47	3.76	0.08	1.95	6.13	3.56	1.49		0.35			99.98	5.05	0.418539	2.47285	0.992255	1.08541	1.79879	48.0358	2.0927	18.39	3.23468
Skjerlie and Patiño Douce (1995)	Low-K mafic rock	Garnet bearing amphibolite	10	900	67.19	0.37	14.64	2.53	0.03	0.68	3.79	1.18	1.61		0.08			92.1	2.79	1.36441	3.97417	1.38447	1.29762	2.75694	32.3901	6.82203	11.37	4.56075
Skjerlie and Patiño Douce (1995)	Low-K mafic rock	Garnet bearing amphibolite	10	925	67.04	0.5	13.81	3.19	0.05	0.69	4.46	1.84	1.61		0.2			93.39	3.45	0.875	2.89547	1.07235	1.29283	2.20181	27.8261	4.375	13.38	3.55928
Skjerlie and Patiño Douce (1995)	Low-K mafic rock	Garnet bearing amphibolite	10	950	65.68	0.6	14.86	3.49	0.05	0.81	4.68	1.64	1.43		0.14			93.38	3.07	0.871951	3.50003	1.16508	1.21531	2.12245	29.2631	4.35976	14.04	3.45581
Skjerlie and Patiño Douce (2002)	Low-K mafic rock	Zoisite-bearing eclogite	10	900	70.53	0.57	17.48	2.23	0.06	0.94	4.09	3.16	0.95				8.8	100.01	4.11	0.300633	2.80731	1.2794	1.34173	3.15401	42.9009	1.50316	12.27	5.5142
Skjerlie and Patiño Douce (2002)	Low-K mafic rock	Zoisite-bearing eclogite	10	950	66.37	0.62	18.11	3.2	0.02	1.48	4.83	4.44	0.92				5.57	99.99	5.36	0.207207	2.18198	1.06022	1.05999	2.186	45.1868	1.03604	14.49	3.86966
Skjerlie and Patiño Douce (2002)	Low-K mafic rock	Zoisite-bearing eclogite	10	1000	67.88	0.89	17.08	3.71	0.09	1.19	3.3	3.79	2.07				6.55	100	5.86	0.546174	2.01528	1.17996	0.725074	2.06412	36.3756	2.73087	9.9	3.48571
Skjerlie and Patiño Douce (2002)	Low-K mafic rock	Zoisite-bearing eclogite	15	950	74.21	0.28	15.67	0.81	0.03	0.81	2.58	4.17	1.43				5.41	99.99	5.6	0.342926	1.86378	1.19633	1.46666	4.89954	64.0603	1.71463	7.74	9.67284
Skjerlie and Patiño Douce (2002)	Low-K mafic rock	Zoisite-bearing eclogite	15	1000	73	0.55	16.62	1.23	0.03	1.01	2.94	3.67	0.95				6.13	100	4.62	0.258856	2.35225	1.33915	1.24304	3.86499	59.4094	1.29428	8.82	7.41964
Skjerlie and Patiño Douce (2002)	Low-K mafic rock	Zoisite-bearing eclogite	15	1050	71.43	0.76	15.76	2.3	0.06	1.02	2.55	3.96	2.15				5.34	99.99	6.11	0.542929	1.7825	1.16934	0.793348	2.69686	44.1488	2.71465	7.65	4.74699
Skjerlie and Patiño Douce (2002)	Low-K mafic rock	Zoisite-bearing eclogite	18	1050	70.97	0.71	17.05	1.15	0.03	1.08	4.08	3.84	1.08				5.21	99.99	4.92	0.28125	2.2776	1.144	1.69992	3.90726	62.602	1.40625	12.24	7.64574
Skjerlie and Patiño Douce (2002)	Low-K mafic rock	Zoisite-bearing eclogite	21	975	73.25	0.31	16.63	0.76	0.02	0.39	2.03	3.42	3.2				6.33	100.01	6.62	0.935673	1.82955	1.30121	1.78734	8.05344	47.7717	4.67836	6.09	14.4609
Skjerlie and Patiño Douce (2002)	Low-K mafic rock	Zoisite-bearing eclogite	21	1025	71.13	0.4	16.72	0.93	0.07	0.68	3.07	5.21	1.79				4.85	100	7	0.34357	1.59115	1.03917	1.83623	5.5005	56.5838	1.71785	9.21	10.3851
Skjerlie and Patiño Douce (2002)	Low-K mafic rock	Zoisite-bearing eclogite	21	1050	70.64	0.53	16.54	1.37	0.13	0.83	3.78	4.56	1.62				3.94	100	6.18	0.355263	1.78717	1.02559	1.69963	4.09049	51.9201	1.77632	11.34	7.51818
Skjerlie and Patiño Douce (2002)	Low-K mafic rock	Zoisite-bearing eclogite	21	1100	70.49	0.79	17.31	0.99	0.04	0.93	4.09	4.24	1.12				2.43	100	5.36	0.264151	2.11426	1.10796	1.97915	4.60713	62.6086	1.32075	12.27	9.01562
Skjerlie and Patiño Douce (2002)	Low-K mafic rock	Zoisite-bearing eclogite	27	1025	75.71	0.19	15.52	0.57	0.02	0.26	1.53	2.68	3.53				11.02	100.01	6.21	1.31716	1.88589	1.40947	1.89683	10.5829	44.8441	6.58582	4.59	18.6988
Skjerlie and Patiño Douce (2002)	Low-K mafic rock	Zoisite-bearing eclogite	27	1075	75.65	0.13	15.8	0.56	0.02	0.2	1.17	2.8	3.67				9.66	100	6.47	1.31071	1.84182	1.47586	1.6356	12.1486	38.8971	6.55357	3.51	20.7895
Skjerlie and Patiño Douce (2002)	Low-K mafic rock	Zoisite-bearing eclogite	27	1100	73.66	0.41	16.16	0.73	0.01	0.55	3.01	3.29	2.18				11.78	100	5.47	0.662614	2.07932	1.22015	2.25477	6.65819	57.3184	3.31307	9.03	12.625
Skjerlie and Patiño Douce (2002)	Low-K mafic rock	Zoisite-bearing eclogite	27	1125	73.25	0.57	15.9	0.92	0.03	0.55	3.04	3.55	2.2				8.07	100.01	5.75	0.619718	1.93404	1.15651	2.04956	5.89607	51.5876	3.09859	9.12	10.8163
Skjerlie and Patiño Douce (2002)	Low-K mafic rock	Zoisite-bearing eclogite	27	1150	71.65	0.74	16.57	1.13	0.02	0.66	3.83	3.61	1.8				5.59	100.01	5.41	0.498615	2.10095	1.1158	2.12756	5.06271	51.0061	2.49307	11.49	9.25698
Skjerlie and Patiño Douce (2002)	Low-K mafic rock	Zoisite-bearing eclogite	32	1000	74	0.3	14.93	0.57	0.03	0.31	1.61	3.1	5.13				8.49	99.98	8.23	1.65484	1.40158	1.09946	1.83754	9.37236	49.223	8.27419	4.83	16.9659
Skjerlie and Patiño Douce (2002)	Low-K mafic rock	Zoisite-bearing eclogite	32	1050	75.06	0.38	15.18	0.64	0.02	0.31	1.97	2.1	4.34				11.3	100	6.44	2.06667	1.86209	1.2937	2.11644	8.96995	46.3337	10.3333	5.91	15.9789
Skjerlie and Patiño Douce (2002)	Low-K mafic rock	Zoisite-bearing eclogite	32	1100	69.88	1.24	16.36	1.65	0.02	0.96	4.7	3.53	1.66				6.73	100	5.19	0.470255	2.15157	1.01307	1.79156	3.43	50.9095	2.35127	14.1	6.2682
Zhang et al. (2013)	Low-K mafic rock	Synthetic amphibolite	12	900	68.63	0.41	18.33	3.11	0.06	0.69	4.52	2.72	1.55					100.02	4.27	0.569853	2.97942	1.27557	1.33438	2.97633	28.339	2.84926	13.56	4.82368
Zhang et al. (2013)	Low-K mafic rock	Synthetic amphibolite	12	950	65.21	0.64	19.42	3.2	0.04	0.9	4.44	4.65	1.48					99.98	6.13	0.31828	2.09914	1.121	1.18408	2.84856	33.3915	1.5914	13.32	4.73659
Zhang et al. (2013)	Low-K mafic rock	Synthetic amphibolite	12	1000	65.51	0.72	20.57	3.09	0.04	0.75	4.56	3.27	1.5					100.01	4.77	0.458716	2.93737	1.34502	1.31975	3.27445	30.1983	2.29358	13.68	5.35677
Zhang et al. (2013)	Low-K mafic rock	Synthetic amphibolite	12	1000	61.97	0.94	20.23	4.43	0.1	1.17	4.82	5.04	1.29					99.99	6.33	0.255952	2.0883	1.09644	0.94781	2.18801	32.0078	1.27976	14.46	3.6125
Ziaja et al. (2014)	Low-K mafic rock	MAOC 11,(Synthetic Archaean Oceanic Crust)	10	1100	52.41	0.72	19.64	3.85		4.23	8.76	1.37						90.98					0.985395	1.21514	66.1975
Ziaja et al. (2014)	Low-K mafic rock	MAOC 11,(Synthetic Archaean Oceanic Crust)	12.5	1050	52.78	0.83	14.42	4.67		5.03	9.66	2.16						89.55					0.907653	0.745223	65.7516
Ziaja et al. (2014)	Low-K mafic rock	MAOC 11,(Synthetic Archaean Oceanic Crust)	12.5	1100	61.72	1.14	14.87	3.39		2.44	5.1	3.29						91.95					0.844298	1.35399	56.1967
Ziaja et al. (2014)	Low-K mafic rock	MAOC 11,(Synthetic Archaean Oceanic Crust)	15	1050	64.89	0.77	16.24	2.59		1.38	4.68	2.37						92.92					1.18739	2.26627	48.7105
Ziaja et al. (2014)	Low-K mafic rock	MAOC 11,(Synthetic Archaean Oceanic Crust)	15	1100	57.96	0.88	19.9	1.97		2.81	6.6	3.09						93.21					1.21169	2.00946	71.771
Ziaja et al. (2014)	Low-K mafic rock	MAOC 11,(Synthetic Archaean Oceanic Crust)	20	1050	65.45	0.91	15.03	1.83		0.87	3.74	1.92						89.75					1.41736	3.1329	45.8695
Ziaja et al. (2014)	Low-K mafic rock	MAOC 11,(Synthetic Archaean Oceanic Crust)	20	1100	62.38	1.09	17.1	2.57		1.48	5.59	1.87						92.08					1.37518	2.31378	50.6529
Ziaja et al. (2014)	Low-K mafic rock	MAOC 13,(Synthetic Archaean Oceanic Crust)	10	1100	51.39	0.71	21.96	3.47		3.11	8.28	2.36						91.28					1.17696	1.71689	61.5017
Ziaja et al. (2014)	Low-K mafic rock	MAOC 13,(Synthetic Archaean Oceanic Crust)	12.5	1100	53.9	1.42	18.58	3.99		2.89	5.67	4						90.45					0.794688	1.43231	56.3517
Ziaja et al. (2014)	Low-K mafic rock	MAOC 13,(Synthetic Archaean Oceanic Crust)	15	1050	61.73	0.94	16.27	3.21		2.14	4.25	2.32						90.86					0.775171	1.6322	54.3022
Ziaja et al. (2014)	Low-K mafic rock	MAOC 13,(Synthetic Archaean Oceanic Crust)	15	1100	52.12	0.97	20.41	2.16		3.52	7.83	2.84						89.85					1.18943	1.70529	74.3899
Ziaja et al. (2014)	Low-K mafic rock	MAOC 13,(Synthetic Archaean Oceanic Crust)	20	1050	64.91	0.94	14.1	2.12		1.51	3.45	1.84						88.87					0.91867	2.06508	55.9387
Ziaja et al. (2014)	Low-K mafic rock	MAOC 13,(Synthetic Archaean Oceanic Crust)	20	1100	53.36	1.24	17.61	3.9		3.32	4.68	1.61						85.72					0.610739	1.264	60.2758
Ziaja et al. (2014)	Low-K mafic rock	MAOC 15,(Synthetic Archaean Oceanic Crust)	10	1050	50.2	0.49	20.45	3.6		5.52	8.18	2.59						91.03					0.779837	1.07231	73.2124
Ziaja et al. (2014)	Low-K mafic rock	MAOC 15,(Synthetic Archaean Oceanic Crust)		1100	50.9	0.76	21.62	2.31		4.39	7.92	2.1						90					1.00121	1.50326	77.2075
Ziaja et al. (2014)	Low-K mafic rock	MAOC 15,(Synthetic Archaean Oceanic Crust)	15	1100	49.6	0.96	20.19	2.05		1.01	8.81	2.3						84.92					2.9316	3.69524	46.7568
Ziaja et al. (2014)	Low-K mafic rock	MAOC 15,(Synthetic Archaean Oceanic Crust)	20	1050	42.08	0.91	18.71	8.46		15.39	5.09	0.43						91.07					0.181695	0.367347	76.4291
Qian and Hermann (2013)	Low-K mafic rock	synthetic material (average lower continental crust)	10	800	73.31	0.23	15.48	1.22		0.6	4.05	3.8	1.34					85.18	5.14	0.352632	2.00998	1.02755	2.26642	4.76469	46.7124	1.76316	12.15	8.50549
Qian and Hermann (2013)	Low-K mafic rock	synthetic material (average lower continental crust)	10	900	67.87	0.8	17.01	3.35	0.03	1.25	4.52	3.12	1.66		0.38			90.21	4.78	0.532051	2.4548	1.12298	1.03819	2.14891	39.9431	2.66026	13.56	3.69783
Qian and Hermann (2013)	Low-K mafic rock	synthetic material (average lower continental crust)	10	1000	68.98	1.29	15.6	2.84	0.05	1.42	4.25	3.19	1.98		0.47			90.17	5.17	0.62069	2.11073	1.0319	1.01379	2.04673	47.124	3.10345	12.75	3.66197
Qian and Hermann (2013)	Low-K mafic rock	synthetic material (average lower continental crust)	12.5	800	74.02	0.3	15.32	1.7	0.07	0.53	2.86	2.84	2.2		0.16			89.18	5.04	0.774648	2.17207	1.25031	1.38551	4.08207	35.7203	3.87324	8.58	6.86996
Qian and Hermann (2013)	Low-K mafic rock	synthetic material (average lower continental crust)	12.5	900	65.02	1.02	18.4	3.24	0.01	1.74	5.39	3.59	1.32		0.31			91.07	4.91	0.367688	2.50871	1.07388	1.08898	2.04469	48.9075	1.83844	16.17	3.69478
Qian and Hermann (2013)	Low-K mafic rock	synthetic material (average lower continental crust)	12.5	1000	64.24	1.66	17.8	3.03	0.01	2.31	5.79	3.54	1.5		0.15			92.12	5.04	0.423729	2.39021	0.990323	1.03788	1.75496	57.6071	2.11864	17.37	3.33333
Qian and Hermann (2013)	Low-K mafic rock	synthetic material (average lower continental crust)	13.5	900	64.15	0.96	18.61	3.8	0.02	1.95	6.42	2.77	0.97		0.4			85.15	3.74	0.350181	3.31925	1.07703	1.13051	1.80246	47.7717	1.7509	19.26	3.23652
Qian and Hermann (2013)	Low-K mafic rock	synthetic material (average lower continental crust)	15	800	72.63	0.32	16.17	1.77	0.02	0.6	4.61	2.59	1.13		0.16			88.22	3.72	0.436293	2.94871	1.16622	2.0801	4.01302	37.6642	2.18147	13.83	6.82278
Qian and Hermann (2013)	Low-K mafic rock	synthetic material (average lower continental crust)	15	900	65.75	0.85	18.1	3.4	0.03	1.47	5.49	3.44	1.09		0.41			87.59	4.53	0.31686	2.64668	1.07609	1.16837	2.11868	43.5233	1.5843	16.47	3.71663
Qian and Hermann (2013)	Low-K mafic rock	synthetic material (average lower continental crust)	15	1000	64.66	1.15	17.63	3.36	0.02	1.53	5.34	4.02	1.26		0.68			92.25	5.28	0.313433	2.21014	0.996855	1.12395	2.04097	44.8015	1.56716	16.02	3.60532
Qian and Hermann (2013)	Low-K mafic rock	synthetic material (average lower continental crust)	15	1000	59.96	1.47	18.93	4.88	0.01	3.2	7.04	3.24	0.93		0.35			89.51	4.17	0.287037	2.98742	0.989229	0.852217	1.26039	53.8918	1.43519	21.12	2.34282
Qian and Hermann (2013)	Low-K mafic rock	synthetic material (average lower continental crust)	15	1050	57.91	1.44	19.9	5.36	0.03	3.55	7.8	3.1	0.85		0.09			92.53	3.95	0.274194	3.30583	0.985101	0.85504	1.19984	54.1396	1.37097	23.4	2.23345
Rapp (1995)	Low-K mafic rock	Amphibolites (Basalts) (alkali-rich olivine tholeiite)	12	1000	62.4	1.87	18.97	4.44	0.04	1.02	2.34	7.78	1.93					93.28	9.71	0.248072	1.27423	0.991022	0.479064	2.13611	29.0518	1.24036	7.02	3.47436
Rapp (1995)	Low-K mafic rock	Amphibolites (Basalts) (alkali-rich olivine tholeiite)	18	900	66.5	0.54	19.16	2.48		0.01	1.62	6.24	2.68					91.24	8.92	0.429487	1.45528	1.18923	0.830944	5.40543	0.713595	2.14744	4.86	7.69478
Rapp (1995)	Low-K mafic rock	Amphibolites (Basalts) (alkali-rich olivine tholeiite)	18	1000	67.88	0.49	18.01	2.27	0.24	0.49	1.25	6.47	2.62					91.75	9.09	0.404946	1.33612	1.14335	0.509483	4.03749	27.7851	2.02473	3.75	6.52536
Schmidt et al. (2004)	Low-K mafic rock	MOR basalt	40	850	73	0.43	13.65	0.95	0	1.1	2.33	2.81	5.73					100	8.54	2.03915	1.26102	0.906325	1.02561	3.30472	67.3616	10.1957	6.99	6.65854
Schmidt et al. (2004)	Low-K mafic rock	MOR basalt	40	900	73.41	0.27	13.65	0.91	0	1.04	2.09	2.76	5.87					100	8.63	2.12681	1.253	0.928966	0.968878	3.48043	67.0735	10.6341	6.27	7
Schmidt et al. (2004)	Low-K mafic rock	MOR basalt	40	950	73.14	0.64	14.06	1.15	0	0.88	2.06	2.81	5.26					100	8.07	1.87189	1.36295	0.999914	0.970844	3.64457	57.6979	9.35943	6.18	6.92611
Schmidt et al. (2004)	Low-K mafic rock	MOR basalt	40	1000	69.5	2.89	15.25	2.51	0	0.53	2.51	3.3	3.52					100	6.82	1.06667	1.65068	1.1049	0.930858	3.1107	27.3452	5.33333	7.53	5.01645
Sisson et al. (2005)	High-K mafic rock	Hornblende gabbro	7	975	57.1	1.01	18.7	7.55	0.25	2.32	5.53	4.26	2.29		0.91	0.09		93.5	6.55	0.537559	1.97121	0.956975	0.606325	1.12772	35.3886	2.68779	16.59	1.89463
Sisson et al. (2005)	High-K mafic rock	Hornblende gabbro	7	950	57.9	0.79	18.1	8.32	0.16	1.83	4.7	4.68	2.65		0.7	0.05		94.8	7.33	0.566239	1.71286	0.947036	0.519922	1.10128	28.1635	2.8312	14.1	1.78325
Sisson et al. (2005)	High-K mafic rock	Hornblende gabbro	7	925	59.7	0.56	18.3	7.09	0.22	1.45	4.43	4.76	2.8		0.58	0.06		93.9	7.56	0.588235	1.68492	0.967469	0.586668	1.33296	26.7148	2.94118	13.29	2.14286
Sisson et al. (2005)	High-K mafic rock	Hornblende gabbro	7	900	64.4	0.41	17.4	5.21	0.14	0.84	3.03	4.72	3.43		0.33	0.03		93.6	8.15	0.726695	1.51605	1.02437	0.578785	1.82811	22.3228	3.63347	9.09	2.87603
Sisson et al. (2005)	High-K mafic rock	Hornblende gabbro	7	875	66.4	0.21	17.3	4.28	0.08	0.6	2.5	4.68	3.66		0.23	0.03		93.2	8.34	0.782051	1.48366	1.06753	0.598754	2.27894	19.9919	3.91026	7.5	3.54508
Sisson et al. (2005)	High-K mafic rock	Hornblende gabbro	7	850	68.7	0.23	17	2.92	0.11	0.37	2.02	4.55	3.82		0.12	0.03		91.5	8.37	0.83956	1.46304	1.11167	0.723015	3.34675	18.4244	4.1978	6.06	5.16717
Sisson et al. (2005)	High-K mafic rock	Hornblende gabbro	7	825	70.9	0.11	16.2	2.36	0.08	0.29	1.76	4.13	3.93		0.14	0.02		91	8.06	0.951574	1.46636	1.13703	0.783801	3.96813	17.9674	4.75787	5.28	6.11321
Sisson et al. (2005)	High-K mafic rock	Hornblende gabbro	7	900	65.5	0.32	17.4	4.64	0.15	0.71	2.89	4.56	3.44		0.24	0.03		93.3	8	0.754386	1.55014	1.05588	0.626986	2.07629	21.4296	3.77193	8.67	3.25234
Sisson et al. (2005)	High-K mafic rock	Hornblende gabbro	7	975	57.4	0.94	17.4	8.86	0.19	2.13	4.99	4.45	2.61		0.85	0.08		94	7.06	0.586517	1.71505	0.905407	0.505129	0.96879	29.9969	2.93258	14.97	1.58326
Sisson et al. (2005)	High-K mafic rock	Hornblende gabbro	7	925	60.3	0.71	17.6	6.99	0.23	1.65	4.25	4.63	2.94		0.58	0.08		95	7.57	0.634989	1.62982	0.950029	0.548294	1.24887	29.6145	3.17495	12.75	2.03704
Sisson et al. (2005)	High-K mafic rock	Hornblende gabbro	7	900	67.8	0.4	17.1	3.47	0.1	0.7	2.62	3.92	3.5		0.24	0.06		93.1	7.42	0.892857	1.67043	1.13997	0.711524	2.55424	26.4473	4.46429	7.86	4.10072
Sisson et al. (2005)	High-K mafic rock	Hornblende gabbro	7	900	67.1	0.26	16.7	3.79	0.11	0.71	2.52	4.6	3.89		0.24	0.03		93	8.49	0.845652	1.41794	1.02082	0.638635	2.32781	25.0326	4.22826	7.56	3.71111
Sisson et al. (2005)	High-K mafic rock	Hornblende gabbro	7	875	67.7	0.32	17.1	3.98	0.1	0.55	2.42	3.88	3.64		0.22	0.03		93.1	7.52	0.938144	1.65655	1.16149	0.625061	2.4293	19.7636	4.69072	7.26	3.77483
Sisson et al. (2005)	High-K mafic rock	Hornblende gabbro	7	850	70.3	0.22	15.8	2.47	0.07	0.5	2.1	4.26	4.05		0.14	0.04		92.9	8.31	0.950704	1.387	1.03882	0.800463	3.31251	26.5147	4.75352	6.3	5.31987
Sisson et al. (2005)	High-K mafic rock	Hornblende gabbro	7	825	70.5	0.23	16.6	2.72	0.11	0.36	1.89	3.59	3.74		0.15	0.03		91.8	7.33	1.04178	1.6677	1.23973	0.720319	3.47976	19.088	5.20891	5.67	5.38961
Sisson et al. (2005)	High-K mafic rock	Hornblende gabbro	7	875	70.7	0.3	15.9	2.37	0.08	0.46	2.04	3.92	4.09		0.11	0.07		93.2	8.01	1.04337	1.462	1.0902	0.819349	3.51248	25.7035	5.21684	6.12	5.61837
Sisson et al. (2005)	High-K mafic rock	Hornblende gabbro	7	850	71.6	0.35	15.4	1.91	0.03	0.42	1.93	3.62	4.32		0.24	0.08		92.3	7.94	1.19337	1.4486	1.08912	0.930078	4.08189	28.1583	5.96685	5.79	6.60944
Sisson et al. (2005)	High-K mafic rock	Hornblende gabbro	7	925	71.4	0.32	15.3	1.43	0.1	0.77	1.81	3.9	4.75		0.16	0.05		93.8	8.65	1.21795	1.32388	1.03046	0.827476	3.84722	48.9737	6.08974	5.43	6.95455
Sisson et al. (2005)	High-K mafic rock	Hornblende gabbro	7	900	72.1	0.15	14.9	1.67	0.03	0.54	1.5	3.93	4.99		0.1	0.07		94.9	8.92	1.26972	1.25568	1.02102	0.730027	3.98852	36.5626	6.3486	4.5	6.74208
Sisson et al. (2005)	High-K mafic rock	Hornblende gabbro	7	875	73.7	0.13	14.1	1.18	0.1	0.46	1.42	3.64	4.99		0.11	0.05		94.7	8.63	1.37088	1.23803	1.00925	0.909692	4.96825	40.9977	6.8544	4.26	8.59756
Sisson et al. (2005)	High-K mafic rock	Hornblende gabbro	7	850	74.2	0.16	14	1.06	0.05	0.48	1.39	3.6	4.92		0.07	0.03		94.7	8.52	1.36667	1.24472	1.01636	0.929685	5.15024	44.664	6.83333	4.17	9.09091
Sisson et al. (2005)	High-K mafic rock	Hornblende gabbro	7	825	74.8	0.2	13.6	1.06	0.11	0.47	1.42	3.36	4.68		0.18	0.02		92.9	8.04	1.39286	1.28388	1.03229	0.95867	5.05008	44.1442	6.96429	4.26	8.88889
Sisson et al. (2005)	High-K mafic rock	Hornblende gabbro	7	925	61.3	0.4	18.1	6.57	0.18	1.22	3.8	4.08	3.7		0.57	0.04		93.6	7.78	0.906863	1.68897	1.02693	0.556755	1.4586	24.8677	4.53431	11.4	2.32349
Sisson et al. (2005)	High-K mafic rock	Hornblende gabbro	7	900	63.6	0.22	18.6	4.85	0.16	0.92	3.43	4.24	3.69		0.31	0.03		93	7.93	0.870283	1.69569	1.08107	0.677141	2.01965	25.2678	4.35142	10.29	3.22357
Sisson et al. (2005)	High-K mafic rock	Hornblende gabbro	7	875	65.5	0.27	17.5	4.68	0.15	0.77	3.04	4.02	3.74		0.3	0.04		92.1	7.76	0.930348	1.64147	1.08103	0.643516	2.03752	22.6763	4.65174	9.12	3.21101
Sisson et al. (2005)	High-K mafic rock	Hornblende gabbro	7	850	66.9	0.19	17.3	4.45	0.13	0.53	2.66	4	3.5		0.24	0.02		91.1	7.5	0.875	1.66851	1.13781	0.631733	2.25983	17.5115	4.375	7.98	3.4739
Sisson et al. (2005)	High-K mafic rock	Hornblende gabbro	7	825	70	0.21	16.4	3.02	0.12	0.34	2.14	3.9	3.77		0.12	0.03		91.2	7.67	0.966667	1.56246	1.13992	0.756139	3.1872	16.7133	4.83333	6.42	4.88095
Sisson et al. (2005)	High-K mafic rock	Hornblende gabbro	7	950	60.2	0.61	18.9	5.29	0.15	1.79	4.12	3.59	4.55		0.71	0.08		95.1	8.14	1.26741	1.74507	1.03159	0.622431	1.57049	37.622	6.33705	12.36	2.66949
Sisson et al. (2005)	High-K mafic rock	Hornblende gabbro	7	900	67.6	0.29	16.9	3.26	0.09	0.69	2.58	3.62	4.81		0.2	0.03		93.8	8.43	1.32873	1.51416	1.06611	0.736213	2.65246	27.3923	6.64365	7.74	4.27848
Sisson et al. (2005)	High-K mafic rock	Hornblende gabbro	7	850	68.3	0.24	16.8	3.36	0.12	0.53	2.49	3.43	4.39		0.21	0.05		92.5	7.82	1.27988	1.61629	1.12591	0.741099	2.7502	21.9456	6.39942	7.47	4.31877
Sisson et al. (2005)	High-K mafic rock	Hornblende gabbro	7	875	69.6	0.25	16.2	2.4	0.1	0.59	2.25	3.56	4.7		0.19	0.09		94.6	8.26	1.32022	1.48033	1.07754	0.835172	3.3074	30.4678	6.60112	6.75	5.41806
Sisson et al. (2005)	High-K mafic rock	Hornblende gabbro	7	850	71.2	0.19	15.5	2.06	0.06	0.47	2.12	3.47	4.63		0.16	0.1		92.8	8.1	1.33429	1.44593	1.06353	0.937334	3.76937	28.9102	6.67147	6.36	6.12648
Sisson et al. (2005)	High-K mafic rock	Hornblende gabbro	7	925	68.6	0.35	16.3	2.2	0.1	0.85	2.27	3.5	5.45		0.2	0.1		94.4	8.95	1.55714	1.39835	1.03271	0.782848	3.09184	40.7817	7.78571	6.81	5.34426
Sisson et al. (2005)	High-K mafic rock	Hornblende gabbro	7	900	71.2	0.12	15.4	1.24	0.1	0.71	1.61	3.37	5.94		0.12	0.06		95.1	9.31	1.76261	1.28621	1.03354	0.823275	4.3313	50.5095	8.81306	4.83	7.89744
Sisson et al. (2005)	High-K mafic rock	Hornblende gabbro	7	875	72.8	0.17	14.5	1.29	0.1	0.56	1.48	3.22	5.64		0.1	0.07		94	8.86	1.75155	1.27174	1.02892	0.828692	4.46558	43.6229	8.75776	4.44	7.83784
Sisson et al. (2005)	High-K mafic rock	Hornblende gabbro	7	850	73.5	0.14	14.7	1	0.13	0.58	1.51	3.21	5.11		0.07	0.05		94	8.32	1.5919	1.35966	1.08432	0.951228	5.09335	50.8313	7.9595	4.53	9.3038
Sisson et al. (2005)	High-K mafic rock	Hornblende gabbro	7	825	74.7	0.06	14.1	0.99	0.07	0.32	1.34	2.82	5.39		0.16	0.01		93.3	8.21	1.91135	1.34631	1.09223	1.10025	6.36775	36.5539	9.55674	4.02	10.7634
Sisson et al. (2005)	High-K mafic rock	Hornblende gabbro	7	825	73.8	0.2	14.4	1.76	0.03	0.47	2.55	2.75	3.97		0.07	0.04		91.4	6.72	1.44364	1.63248	1.07007	1.25766	3.90628	32.2489	7.21818	7.65	6.4574
Sisson et al. (2005)	High-K mafic rock	Hornblende gabbro	7	925	63.5	0.78	17.3	5.34	0.12	1.4	4.62	3.47	3.06		0.32	0.04		92.5	6.53	0.881844	1.91788	0.993106	0.755438	1.5559	31.8479	4.40922	13.86	2.56677
Sisson et al. (2005)	High-K mafic rock	Hornblende gabbro	7	900	67.2	0.58	16.8	3.75	0.08	0.89	3.96	3.22	3.28		0.18	0.04		92.5	6.5	1.01863	1.8989	1.04693	0.950754	2.21851	29.7275	5.09317	11.88	3.62069
Sisson et al. (2005)	High-K mafic rock	Hornblende gabbro	7	875	68.7	0.41	16.4	3.18	0.07	0.75	3.57	3.19	3.53		0.14	0.04		92.2	6.72	1.10658	1.80846	1.05404	1.01264	2.55863	29.5966	5.53292	10.71	4.17303
Sisson et al. (2005)	High-K mafic rock	Hornblende gabbro	7	850	71.3	0.33	15.5	2.39	0.1	0.64	2.98	2.92	3.72		0.07	0.03		91.5	6.64	1.27397	1.75538	1.08787	1.08135	3.09357	32.3092	6.36986	8.94	5.11551
Sisson et al. (2005)	High-K mafic rock	Hornblende gabbro	7	825	73.1	0.27	14.7	2.01	0.09	0.49	2.58	2.75	3.93		0.05	0.04		91.3	6.68	1.42909	1.67471	1.09145	1.1464	3.59261	30.2905	7.14545	7.74	5.88
Sisson et al. (2005)	High-K mafic rock	Hornblende gabbro	7	875	71.9	0.41	14.8	2.49	0.05	0.6	2.84	2.87	3.78		0.11	0.08		93.2	6.65	1.31707	1.6794	1.05895	1.02224	2.93005	30.0456	6.58537	8.52	4.78964
Sisson et al. (2005)	High-K mafic rock	Hornblende gabbro	7	925	73.4	0.31	14.3	1.18	0.08	0.92	2.53	3.11	3.96		0.12	0.03		94.9	7.07	1.27331	1.5209	1.02127	1.14951	3.57362	58.1537	6.36656	7.59	6.80952
Sisson et al. (2005)	High-K mafic rock	Hornblende gabbro	7	900	74.9	0.36	13.4	1.07	0.07	0.69	2.12	2.88	4.21		0.18	0.06		93.6	7.09	1.46181	1.44171	1.01909	1.181	4.10579	53.4759	7.30903	6.36	7.61364
Sisson et al. (2005)	High-K mafic rock	Hornblende gabbro	7	875	75.9	0.26	13	0.92	0.05	0.59	1.78	2.81	4.5		0.1	0.04		93.5	7.31	1.60142	1.36939	1.02125	1.15668	4.64636	53.3383	8.00712	5.34	8.60927
Sisson et al. (2005)	High-K mafic rock	Hornblende gabbro	7	850	75.6	0.13	13.5	0.81	0.05	0.44	1.46	2.79	5.08		0.09	0.03		93.7	7.87	1.82079	1.3382	1.05944	1.1733	5.96717	49.1931	9.10394	4.38	10.8
Sisson et al. (2005)	High-K mafic rock	Hornblende gabbro	7	825	75.3	0.13	13.7	1.13	0.03	0.41	1.66	2.69	4.92		0.03	0.01		93.2	7.61	1.829	1.40506	1.07295	1.14295	5.18822	39.2734	9.14498	4.98	8.8961
Singh and Johannes (1996)	Tonalite	Tonalite (20% Phl+50% An45+30% Qtz)	2	770	68.14		14.86	0.07		0.39	2.45	2.8	4.86				6.43	93.57	7.66	1.73571	1.50611	1.03765	4.1024	13.6858	90.8515	32.3043	7.35	8.67857
Singh and Johannes (1996)	Tonalite	Tonalite (20% Phl+50% An45+30% Qtz)	2	810	70.93		11.83	0.14		0.59	0.99	2.07	5.59				7.86	92.14	7.66	2.70048	1.25109	1.05103	1.06441	6.9958	88.2515	16.2055	2.97	13.5024
Singh and Johannes (1996)	Tonalite	Tonalite (20% Phl+50% An45+30% Qtz)	2	850	68.65		14.17	0.32		0.47	1.52	2.65	5.77				6.45	93.55	8.42	2.17736	1.3362	1.05998	1.68209	8.6249	72.3601	17.9367	4.56	10.8868
Singh and Johannes (1996)	Tonalite	Tonalite (20% Phl+50% An45+30% Qtz)	5	790	70.62		13.43	0.34		0.37	1.63	3.21	3.7				6.64	93.36	6.91	1.15265	1.44636	1.09642	2.08941	9.46868	65.983	18.9155	4.89	5.76324
Singh and Johannes (1996)	Tonalite	Tonalite (20% Phl+50% An45+30% Qtz)	5	810	69.58		15.71	0.23		0.6	2.68	2.88	3.38				5.34	94.66	6.26	1.17361	1.87109	1.18399	2.64235	8.51941	82.3004	18.9277	8.04	5.86806
Singh and Johannes (1996)	Tonalite	Tonalite (20% Phl+50% An45+30% Qtz)	5	830	70.76		14.72	0.15		0.2	1.68	3.23	4.27				4.99	95.01	7.5	1.32198	1.48159	1.13321	4.24971	20.4803	70.3842	42.0571	5.04	6.60991
Singh and Johannes (1996)	Tonalite	Tonalite (20% Phl+50% An45+30% Qtz)	5	850	71.02		13.02	0.12		0.73	1.17	2.52	5.69				5.73	94.27	8.21	2.25794	1.26356	1.04734	1.05477	6.45594	91.5563	15.3176	3.51	11.2897
Singh and Johannes (1996)	Tonalite	Tonalite (20% Phl+50% An45+30% Qtz)	5	900	68.44		15.04	0.11		1.96	3.33	2.94	4.37				3.81	96.19	7.31	1.48639	1.57216	0.962821	1.18394	2.94111	96.9475	7.2657	9.99	7.43197
Singh and Johannes (1996)	Tonalite	Tonalite (20% Phl+50% An45+30% Qtz)	5	950	66.8		16.62	0.18		2.87	4.12	3	3.73				2.67	97.32	6.73	1.24333	1.85235	1.00953	0.996785	2.21164	96.6009	5.44918	12.36	6.21667
Singh and Johannes (1996)	Tonalite	Tonalite (20% Phl+50% An45+30% Qtz)	5	800	66.6		15.45	0.28		2.08	3.13	3.26	4.08				5.12	94.88	7.34	1.25153	1.57992	0.998729	1.00569	2.73041	92.978	6.54661	9.39	6.25767
Singh and Johannes (1996)	Tonalite	Tonalite (20% Phl+50% An45+30% Qtz)	8	850	66.68		15.44	0.29		2.37	3.39	3.7	5.05				3.08	96.92	8.75	1.36486	1.33649	0.871524	0.962102	2.41016	93.5761	5.80451	10.17	6.82432
Singh and Johannes (1996)	Tonalite	Tonalite (20% Phl+50% An45+30% Qtz)	8	800	69.42		14.19	0.22		2.38	2.8	2.66	3.23				5.1	94.9	5.89	1.21429	1.80261	1.09469	0.803948	2.24094	95.0697	5.45769	8.4	6.07143
Singh and Johannes (1996)	Tonalite	Tonalite (20% Phl+50% An45+30% Qtz)	10	850	68.96		14.61	0.32		2.52	3.21	3.2	3.3				3.88	96.12	6.5	1.03125	1.65346	0.995764	0.854716	2.13966	93.3496	5.14437	9.63	5.15625
Singh and Johannes (1996)	Tonalite	Tonalite (20% Bt+50% An45+30% Qtz)	2	850	69.55		14.44	2.6		0.53	2.71	3.03	3.78				3.36	96.64	6.81	1.24752	1.59103	1.03121	0.979512	2.87069	26.6509	4.61342	8.13	6.23762
Singh and Johannes (1996)	Tonalite	Tonalite (20% Bt+50% An45+30% Qtz)	5	800	68.94		14.94	2.39		0.78	4.01	2.68	3.23				3.03	96.97	5.91	1.20522	1.88999	0.983189	1.35905	2.78497	36.7775	4.71293	12.03	6.02612
Singh and Johannes (1996)	Tonalite	Tonalite (20% Bt+50% An45+30% Qtz)	5	850	68.44		14.15	2.74		1.26	3.77	2.61	3.09				3.94	96.06	5.7	1.18391	1.85255	0.976372	0.968767	1.99992	45.0447	3.5375	11.31	5.91954
Singh and Johannes (1996)	Tonalite	Tonalite (20% Bt+50% An45+30% Qtz)	5	850	68.32		14.22	3.7		1.72	3.26	2.47	3.79				2.52	97.48	6.26	1.53441	1.74148	1.00904	0.617331	1.48108	45.3131	2.62362	9.78	7.67206
Singh and Johannes (1996)	Tonalite	Tonalite (20% Bt+50% An45+30% Qtz)	5	850	69.34		13.31	4.28		1.84	2.58	2.2	4.55				1.9	98.1	6.75	2.06818	1.55783	1.00569	0.437255	1.24071	43.3839	2.17484	7.74	10.3409
Singh and Johannes (1996)	Tonalite	Tonalite (20% Bt+50% An45+30% Qtz)	5	900	69.28		14.47	3.18		1.37	2.79	2.45	3.94				2.52	97.48	6.39	1.60816	1.74444	1.08248	0.635824	1.81376	43.4359	3.18022	8.37	8.04082
Singh and Johannes (1996)	Tonalite	Tonalite (20% Bt+50% An45+30% Qtz)	5	950	66.68		15.46	3.56		1.6	3.96	3.15	2.64				2.95	97.05	5.79	0.838095	1.92304	1.01449	0.791275	1.6991	44.4782	2.99612	11.88	4.19048
Singh and Johannes (1996)	Tonalite	Tonalite (20% Bt+50% An45+30% Qtz)	10	850	64.6		16.19	2.5		1.17	4.59	3.13	3.47				4.35	95.65	6.6	1.10863	1.81811	0.93855	1.28248	2.48807	45.4797	4.41144	13.77	5.54313
Singh and Johannes (1996)	Tonalite	Tonalite (20% Bt+50% An45+30% Qtz)	15	850	67.23		14.91	2.73		1.58	3.45	3.32	4.26				2.52	97.48	7.58	1.28313	1.48027	0.912206	0.796964	1.89442	50.7775	3.4594	10.35	6.41566
Singh and Johannes (1996)	Tonalite	BtAnn70+PlAn45+Qtz	2	800	70.78		13.58	2.17		0.46	2.14	2.32	3.35				5.18	94.82	5.67	1.44397	1.82466	1.19824	0.917007	3.20064	27.4228	5.1635	6.42	7.21983
Singh and Johannes (1996)	Tonalite	BtAnn70+PlAn45+Qtz	2	850	69.09		14.11	2.18		0.23	1.91	2.99	5.42				4.07	95.93	8.41	1.81271	1.30828	0.989635	0.944842	3.83911	15.8288	5.85477	5.73	9.06355
Singh and Johannes (1996)	Tonalite	BtAnn70+PlAn45+Qtz	5	830	68.51		15.31	2.26		0.51	3.12	2.98	3.1				4.21	95.79	6.08	1.04027	1.85405	1.09906	1.26138	3.40443	28.6851	5.52708	9.36	5.20134
Singh and Johannes (1996)	Tonalite	BtAnn70+PlAn45+Qtz	5	900	70.15		14.32	3.01		0.36	2.61	2.3	5.72				1.53	98.47	8.02	2.48696	1.43562	0.97282	0.915729	2.76342	17.5721	4.24926	7.83	12.4348
Singh and Johannes (1996)	Tonalite	BtAnn70+PlAn45+Qtz	8	800	69.63		16.12	1.73		0.22	2.6	2.64	3.74				3.32	96.68	6.38	1.41667	1.9211	1.22883	1.56971	5.3529	18.4784	8.26667	7.8	7.08333
Singh and Johannes (1996)	Tonalite	BtAnn70+PlAn45+Qtz	8	850	70.2		15.3	2.24		0.41	2.31	2.1	5.52				1.92	98.08	7.62	2.62857	1.6226	1.12259	0.996225	3.62924	24.5994	5.77358	6.93	13.1429
Singh and Johannes (1996)	Tonalite	BtAnn70+PlAn45+Qtz	9	800	69.53		14.3	1.65		0.42	2.62	2.25	3.61				5.62	94.38	5.86	1.60444	1.87942	1.15582	1.39945	4.20118	31.2105	6.90821	7.86	8.02222
Singh and Johannes (1996)	Tonalite	BtAnn70+PlAn45+Qtz	10	800	70.35		14.2	1.76		0.22	2.55	2.08	3.64				5.2	94.8	5.72	1.75	1.92894	1.18356	1.51806	4.6496	18.2208	7.17172	7.65	8.75
Skjerlie and Johnston (1992)	Tonalite	Biotite- and amphibole-bearing tonalitic gneiss	10	875	70.18	0.07	14.42	1.18	0.03	0.12	1.1	1.84	3.68	0.06	0.03			92.72	5.52	2	2.05705	1.60045	1.01107	7.29009	15.345	11.0923	3.3	10
Skjerlie and Johnston (1992)	Tonalite	Biotite- and amphibole-bearing tonalitic gneiss	10	950	70.54	0.17	14.24	1.51	0.02	0.18	1.05	1.99	4.33	0.12	0.04			94.2	6.32	2.17588	1.78887	1.44285	0.734781	5.48096	17.5241	8.42604	3.15	10.8794
Skjerlie and Johnston (1992)	Tonalite	Biotite- and amphibole-bearing tonalitic gneiss	10	1000	70.25	0.28	14.42	2.15	0.03	0.36	1.05	2.41	4.94	0.31	0.15			96.34	7.35	2.04979	1.54862	1.28514	0.481884	3.63996	22.9854	5.74502	3.15	10.249
Skjerlie and Johnston (1992)	Tonalite	Biotite- and amphibole-bearing tonalitic gneiss	10	1050	69.82	0.31	14.48	2.11	0.04	0.49	0.98	2.66	4.94	0.28	0.26			96.37	7.6	1.85714	1.48929	1.25864	0.420857	3.42023	29.2752	5.56923	2.94	9.28571
Watkins et al. (2007)	Tonalite	Hbl metatonalite (SC4)	7	900	73.6711	0.159806	15.0044	1.62414	0.00390341	0.235559	2.11773	3.41431	3.76898					100	7.18329	1.10388	1.54746	1.10763	1.32741	5.17288	20.5414	8.06818	6.35318	5.51938
Watkins et al. (2007)	Tonalite	Hbl metatonalite (SC4)	7.5	1000	75.0884	0.716149	12.4992	2.77617	0.0607065	0.298085	1.30419	4.34729	2.90976					100	7.25705	0.669327	1.2134	0.986355	0.505197	2.66306	16.0641	4.06577	3.91257	3.34664
Watkins et al. (2007)	Tonalite	Hbl metatonalite (SC4)	12	875	75.3421	0.332041	13.5704	1.87041	0.103041	0.229152	1.59135	3.07326	3.88819					100	6.96145	1.26517	1.46483	1.11623	0.894676	4.19636	17.9233	6.46344	4.77404	6.32585
Watkins et al. (2007)	Tonalite	Hbl metatonalite (SC4)	8	875	75.0781	0.226	13.965	1.43723	0.0658501	0.197793	1.96617	3.26649	3.79736					100	7.06385	1.16252	1.47252	1.06942	1.40747	5.49841	19.6981	8.54115	5.8985	5.8126
Watkins et al. (2007)	Tonalite	Hbl metatonalite (SC4)	12	875	76.2879	0.193482	13.4451	1.59396	0.0817406	0.16628	1.18901	2.91209	4.13038					100	7.04247	1.41835	1.45178	1.17703	0.80587	5.01213	15.6788	7.63825	3.56704	7.09177
Watkins et al. (2007)	Tonalite	Hbl metatonalite (SC4)	11	875	75.6205	0.156724	13.4654	1.50997	0.147212	0.347262	1.41627	3.22703	4.1096					100	7.33663	1.27349	1.38012	1.09194	0.852312	4.45711	29.0741	7.25026	4.2488	6.36747
Watkins et al. (2007)	Tonalite	Hbl metatonalite (SC4)	12	950	74.8409	0.319377	14.0339	1.5136	0.0378955	0.165468	1.59904	3.74556	3.74421					100	7.48977	0.999641	1.37395	1.06953	1.1328	5.46826	16.3081	8.35817	4.79713	4.99821
Watkins et al. (2007)	Tonalite	Hbl metatonalite (SC4)	8	850	72.5573	0.198109	15.3867	1.44608	0	0.759788	3.11039	4.71496	1.82657					100	6.54154	0.387399	1.58082	0.99989	1.42305	3.87195	48.3607	6.97535	9.33117	1.937
Watkins et al. (2007)	Tonalite	Hbl metatonalite (SC4)	8	950	76.6843	0.203205	12.9872	1.21902	0.0578491	0.170386	1.96876	3.27751	3.43178					100	6.7093	1.04707	1.4262	1.02377	1.6565	6.01023	19.9447	9.34729	5.90629	5.23535
Watkins et al. (2007)	Tonalite	Hbl metatonalite (SC4)	8	850	74.0246	0.342926	14.9592	0.917482	0	0.430242	1.92783	3.84466	3.55309					100	7.39775	0.924164	1.47085	1.09387	1.4664	6.2585	45.5294	11.0996	5.78348	4.62082
Watkins et al. (2007)	Tonalite	Bt metatonalite (SC5)	8.5	900	73.0867	0.226941	14.8813	1.91338	0.0423077	0.308033	1.48309	3.87469	4.18355					100	8.05824	1.07971	1.36498	1.09432	0.771654	4.25866	22.297	6.69901	4.44928	5.39857
Watkins et al. (2007)	Tonalite	Bt metatonalite (SC5)	7.5	1000	75.958	0.62273	12.8194	1.85592	0.0387251	0.372804	0.928013	3.8671	3.53721					100	7.40431	0.914691	1.25802	1.07931	0.471736	3.5842	26.3646	5.75191	2.78404	4.57346
Watkins et al. (2007)	Tonalite	Bt metatonalite (SC5)	8	875	75.8987	0.165038	13.6894	1.44618	0.159069	0.227135	1.15669	3.3421	3.91569					100	7.25778	1.17163	1.40604	1.15629	0.800613	5.21158	21.8718	8.18105	3.47007	5.85814
Watkins et al. (2007)	Tonalite	Bt metatonalite (SC5)	10	875	75.9998	0.0954131	13.917	1.57832	0.0385086	0.175747	1.43479	3.32296	3.43751					100	6.76047	1.03447	1.51484	1.17983	0.971813	5.18462	16.5606	7.93411	4.30437	5.17235
Watkins et al. (2007)	Tonalite	Bt metatonalite (SC5)	11	875	74.7849	0.142531	15.2558	0.943301	0.0401562	0.0632218	1.72425	3.73487	3.31096					100	7.04583	0.886498	1.56828	1.18606	2.09199	10.1806	10.6714	15.157	5.17276	4.43249
Watkins et al. (2007)	Tonalite	Bt metatonalite (SC5)	9	875	74.8809	0.221452	14.6922	1.40183	0.0323396	0.36953	1.38472	3.34145	3.67557					100	7.01702	1.09999	1.5506	1.22509	0.861014	5.02472	31.9662	8.2943	4.15417	5.49995
Watkins et al. (2007)	Tonalite	Bt metatonalite (SC5)	11.5	800	70.8903	0.0744223	17.39	0.823873	0.103153	0.164213	2.22847	4.71283	3.61272					100	8.32555	0.76657	1.49102	1.1066	2.55705	10.9751	26.2141	17.5997	6.68541	3.83285
Watkins et al. (2007)	Tonalite	Bt metatonalite (SC5)	12	950	74.8583	0.468149	14.2099	1.58179	0.121803	0.254738	1.45764	3.28764	3.76002					100	7.04766	1.14368	1.49924	1.17164	0.917325	4.91864	22.303	7.73739	4.37291	5.71841
Watkins et al. (2007)	Tonalite	Bt metatonalite (SC5)	8	950	74.1076	0.349154	14.1289	1.95625	0.168222	0.473905	1.08054	3.0809	4.65457					100	7.73547	1.51078	1.39804	1.1705	0.494259	3.55467	30.1578	5.81399	3.24163	7.55392
Watkins et al. (2007)	Tonalite	Bt metatonalite (SC5)	7.5	950	74.0058	0.461658	14.6888	1.41735	0	0.443473	1.42955	4.33304	3.22035					100	7.55339	0.743209	1.38395	1.11171	0.829573	4.68836	35.8029	7.89371	4.28864	3.71605
Watkins et al. (2007)	Tonalite	Hbl metatonalite (SC4)	6	680	77.9372	0.194602	13.4613	0.985641	0.0693374	0.0855781	1.97849	3.50017	1.78769					100	5.28787	0.510744	1.74983	1.19232	2.22711	8.33438	13.4019	12.5663	5.93547	2.55372
Watkins et al. (2007)	Tonalite	Hbl metatonalite (SC4)	6	730	79.1395	0.0949416	12.8832	0.535868	0.0834956	0.172567	1.88405	3.15747	2.04886					100	5.20633	0.648894	1.7382	1.18879	2.86186	10.7636	36.4677	18.1854	5.65216	3.24447
Watkins et al. (2007)	Tonalite	Hbl metatonalite (SC4)	6	700	74.7226	0.0660235	15.137	0.545062	0	0.351569	2.10739	3.6895	3.38088					100	7.07038	0.91635	1.55589	1.11627	2.30433	9.10364	53.4816	16.882	6.32218	4.58175
Watkins et al. (2007)	Tonalite	Bt metatonalite (SC5)	6	700	76.7892	0.0667511	14.2516	0.3686	0	0.29259	1.16405	3.73021	3.33699					100	7.0672	0.894585	1.46196	1.20118	1.67549	11.2826	58.5899	21.5544	3.49216	4.47292
Watkins et al. (2007)	Tonalite	Bt metatonalite (SC5)	6	720	76.4341	0	14.7406	0.236273	0	0.401772	1.97088	4.11442	2.10201					100	6.21643	0.510889	1.62995	1.1674	2.65129	10.9066	75.192	23.1027	5.91264	2.55444
Watkins et al. (2007)	Tonalite	Bt metatonalite (SC5)	6	700	76.9693	0	13.9276	0.747036	0	0.144576	1.61713	4.2181	2.37622					100	6.59433	0.56334	1.46438	1.11859	2.06211	9.76838	25.6484	15.6207	4.85138	2.8167
Watkins et al. (2007)	Tonalite	Bt metatonalite (SC5)	6	690	70.5546	0.12578	17.9325	1.03463	0	0.429669	2.77219	4.8971	2.25356					100	7.15066	0.460182	1.70864	1.1543	1.97265	7.01854	42.5361	12.2464	8.31656	2.30091
Douce (2005)	Tonalite	Calc-alkaline tonalite	15	950	73.17	0.3	15.02	0.89	0.02	0.33	1.11	4.67	4.5	0			5.1	96.87	9.17	0.963597	1.19652	1.0308	0.962072	7.16032	39.7918	12.3115	3.33	4.81799
Douce (2005)	Tonalite	Calc-alkaline tonalite	21	940	73	0.21	15.74	0.5	0.03	0.27	0.94	5.51	3.81	0.09			9.8	96.61	9.32	0.69147	1.1935	1.05658	1.22734	11.3036	49.045	20.4416	2.82	3.45735
Douce (2005)	Tonalite	Calc-alkaline tonalite	21	960	72.67	0.3	15.6	0.83	0	0.27	1.17	5.25	3.91	0.2			8.1	95.66	9.16	0.744762	1.21225	1.04029	1.14319	8.38366	36.702	14.1818	3.51	3.72381
Douce (2005)	Tonalite	Calc-alkaline tonalite	21	975	72.63	0.21	15.85	0.7	0.1	0.23	1.12	5.2	3.95	0.07			6.3	95.7	9.15	0.759615	1.23542	1.0662	1.29279	10.0628	36.9347	17.043	3.36	3.79808
Douce (2005)	Tonalite	Calc-alkaline tonalite	21	1025	72.89	0.38	15.32	1.15	0.01	0.22	0.89	4.99	4.14	0.07			3.1	95.92	9.13	0.829659	1.20727	1.07073	0.739411	7.00056	25.4281	11.1825	2.67	4.1483
Douce (2005)	Tonalite	Calc-alkaline tonalite	21	1060	71.25	0.49	16.14	0.69	0.06	0.39	1.52	4.05	5.41	0.16			1.8	95.54	9.46	1.3358	1.28933	1.05617	1.40594	8.21114	50.1859	14.9444	4.56	6.67901
Douce (2005)	Tonalite	Calc-alkaline tonalite	27	1025	73.41	0.11	15.55	0.42	0.03	0.04	0.79	2.77	6.88	0.03			8.5	92.36	9.65	2.48375	1.29545	1.15701	2.06016	22.304	14.5121	33.8043	2.37	12.4188
Douce (2005)	Tonalite	Calc-alkaline tonalite	27	1075	74.86	0.1	16.44	0.42	0.02	0.03	0.97	3.02	4.14	0.1			3.8	92.1	7.16	1.37086	1.73985	1.4662	2.62479	24.4683	11.2938	36.5333	2.91	6.8543
Douce (2005)	Tonalite	Calc-alkaline tonalite	27	1100	73.8	0.29	16.57	0.78	0.03	0.11	1.09	3.04	4.3	0.16			3.5	95.14	7.34	1.41447	1.71618	1.42392	1.43075	11.963	20.0875	18.618	3.27	7.07237
Douce (2005)	Tonalite	Calc-alkaline tonalite	27	1125	71.48	0.52	16.32	0.78	0.03	0.24	1.55	3.85	5.23	0.14			2.5	96.42	9.08	1.35844	1.36065	1.10178	1.64422	9.52199	35.419	16	4.65	6.79221
Douce (2005)	Tonalite	Calc-alkaline tonalite	27	1150	70.64	0.59	16.54	0.97	0.01	0.26	1.76	3.91	5.32	0.21			2.2	98.18	9.23	1.36061	1.35681	1.07471	1.57309	8.13121	32.3303	13.4472	5.28	6.80307
Douce (2005)	Tonalite	Calc-alkaline tonalite	30	975	75.48	0.17	16.62	0.52	0.02	0.1	0.98	2.1	4	0.19			7.3	93.43	6.1	1.90476	2.13512	1.73743	1.7982	16.7734	25.5274	26.8065	2.94	9.52381
Douce (2005)	Tonalite	Calc-alkaline tonalite	30	1010	73.51	0.18	15.44	0.69	0	0.07	0.78	3.11	6.22	0.07			2.9	93.68	9.33	2	1.30312	1.16382	1.22653	13.3539	15.3136	20.3158	2.34	10
Douce (2005)	Tonalite	Calc-alkaline tonalite	30	1075	72.16	0.37	16.05	0.65	0.03	0.12	0.88	3.6	6.13	0.27			2.1	94.35	9.73	1.70278	1.27816	1.13371	1.30509	13.0922	24.7591	20.8442	2.64	8.51389
Douce (2005)	Tonalite	Calc-alkaline tonalite	32	1000	70.79	0.09	16.37	0.54	0.05	0.11	1.56	4.18	6.31	0.13			5.8	94.71	10.49	1.50957	1.19436	0.989581	2.71535	15.6721	26.6372	25.1846	4.68	7.54785
Douce (2005)	Tonalite	Calc-alkaline tonalite	32	1050	73.3	0.21	16.08	0.59	0.07	0.08	0.93	3.92	4.83	0.14			2.5	93.59	8.75	1.23214	1.37713	1.20293	1.62644	15.4675	19.4644	24	2.79	6.16071
Douce (2005)	Tonalite	Calc-alkaline tonalite	32	1100	70.1	0.51	16.43	1.28	0.04	0.29	2.01	4.2	5.14	0.08			2	98.01	9.34	1.22381	1.31729	1.01879	1.43314	6.44331	28.7665	10.465	6.03	6.11905
Douce (1997)	Tonalite	Calc-alkaline tonalite	4	950	73.82	0.52	12.96	2.22	0.05	0.29	1.22	3.19	5.31					96.83	8.5	1.66458	1.1787	0.980835	0.571109	3.33689	18.8865	8.32288	3.66	5.16335
Douce (1997)	Tonalite	Calc-alkaline tonalite	8	950	74.58	0.26	14.64	0.83	0.04	0.34	1.6	3.18	5.04					94.67	8.22	1.58491	1.36996	1.07683	1.4275	7.18414	42.2017	7.92453	4.8	12.5128
Skjerlie et al. (1993)	Tonalite	Tonalitic gneiss (AGC150)	10	900	69.7	0.3	15.1	1	0	0.3	0.9	2.4	5.3	0.1	0.3			95.4	7.7	2.20833	1.55916	1.3338	0.751327	6.93333	34.842	11.0417	2.7	11.6154
Skjerlie et al. (1993)	Tonalite	Tonalitic gneiss (AGC150)	10	925	69.1	0.3	15	1.1	0	0.3	0.8	2.3	5.2	0.1	0.2			94.4	7.5	2.26087	1.59371	1.38039	0.626993	6.46609	32.7106	11.3043	2.4	10.7143
Skjerlie et al. (1993)	Tonalite	Tonalitic gneiss (AGC150)	10	950	68.8	0.3	14.9	1.2	0	0.4	0.9	2.9	5.2	0.2	0.2			95	8.1	1.7931	1.43283	1.23802	0.602771	5.48876	37.2705	8.96552	2.7	9.3125
Douce and Beard (1995)	Metagreywacke	Synthetic biotite gneiss	3	875	76.4	0.39	12.7	1.69	0.1	0.46	0.65	1.93	5.6	0.11			1.6	100.5	7.53	2.90155	1.37502	1.21904	0.331797	3.56567	32.6672	14.5078	1.95	5.90698
Douce and Beard (1995)	Metagreywacke	Synthetic biotite gneiss	3	900	76.1	0.32	12.9	1.45	0.07	0.33	0.69	1.63	6.16	0.28			2	101.1	7.79	3.77914	1.37985	1.21659	0.433731	4.46004	28.8589	18.8957	2.07	7.24719
Douce and Beard (1995)	Metagreywacke	Synthetic biotite gneiss	3	926	75.7	0.32	13	1.27	0.03	0.37	0.64	2.06	6.34	0.27			2.7	102.6	8.4	3.07767	1.26816	1.13889	0.424965	4.74783	34.1799	15.3883	1.92	7.92683
Douce and Beard (1995)	Metagreywacke	Synthetic biotite gneiss	5	876	71.1	0.19	15.7	1.41	0.07	0.69	0.77	2.48	7.58	0.02			1.2	99.3	10.06	3.05645	1.27807	1.14732	0.373702	4.19095	46.5885	15.2823	2.31	7.47619
Douce and Beard (1995)	Metagreywacke	Synthetic biotite gneiss	5	900	73.1	0.37	14	1.67	0.03	0.54	0.84	2.65	6.58	0.24			3.5	102.2	9.23	2.48302	1.21936	1.07621	0.408815	3.74761	36.5626	12.4151	2.52	6.33484
Douce and Beard (1995)	Metagreywacke	Synthetic biotite gneiss	6	925	75.9	0.44	13.2	1.73	0.03	0.49	0.83	1.64	5.67	0.14			3	101.4	7.31	3.45732	1.49406	1.2761	0.408467	3.57298	33.5483	17.2866	2.49	5.94595
Douce and Beard (1995)	Metagreywacke	Synthetic biotite gneiss	5	950	73.7	0.47	13.8	1.96	0.11	0.4	1	2.28	6.33	0				98.6	8.61	2.77632	1.30162	1.11109	0.479318	3.63816	26.6734	13.8816	3	5.84746
Douce and Beard (1995)	Metagreywacke	Synthetic biotite gneiss	7	875	73.3	0.41	14.7	1.96	0.05	0.83	1.49	2.05	5.12	0.11			7.1	103.2	7.17	2.49756	1.64907	1.26472	0.555034	3.01182	43.0137	12.4878	4.47	5.26882
Douce and Beard (1995)	Metagreywacke	Synthetic biotite gneiss	7	900	74.2	0.22	14.7	1.74	0.13	0.37	1.07	1.68	5.89	0				97	7.57	3.50595	1.60851	1.3262	0.571323	4.31711	27.4849	17.5298	3.21	6.96682
Douce and Beard (1995)	Metagreywacke	Synthetic biotite gneiss	7	900	74.2	0.46	14.1	1.69	0.08	0.84	1	1.86	5.67	0.11			3.6	100.6	7.53	3.04839	1.53313	1.28007	0.401979	3.11746	46.9762	15.2419	3	5.57312
Douce and Beard (1995)	Metagreywacke	Synthetic biotite gneiss	7	926	73.7	0.45	14.2	1.66	0.06	0.59	1.08	1.8	6.36	0.16			3.4	100.9	8.16	3.53333	1.44236	1.20252	0.510283	3.69023	38.7824	17.6667	3.24	6.31111
Douce and Beard (1995)	Metagreywacke	Synthetic biotite gneiss	7	938	74.2	0.42	14.2	1.37	0.08	0.41	1.22	1.9	6.08	0.16			2.9	100.4	7.98	3.2	1.46295	1.19082	0.744036	4.76322	34.7867	16	3.66	7.97753
Douce and Beard (1995)	Metagreywacke	Synthetic biotite gneiss	7	950	7.3	0.56	14.6	1.65	0.1	0.48	1.52	1.98	6.91	0.17			2	98.8	8.89	3.4899	1.35986	1.08148	0.777241	4.10623	34.1467	17.4495	4.56	6.85446
Douce and Beard (1995)	Metagreywacke	Synthetic biotite gneiss	10	900	74.2	0.16	16.3	1.37	0.07	0.21	2.14	2.3	3.14	0.17			4.2	100.3	5.44	1.36522	2.26948	1.47204	1.57184	6.58507	21.459	6.82609	6.42	10.3165
Douce and Beard (1995)	Metagreywacke	Synthetic biotite gneiss	10	910	71.9	0.41	15.5	2.16	0.05	0.48	1.42	1.8	6.1	0.21			4.6	98.8	7.9	3.38889	1.62073	1.27621	0.603306	3.62209	28.3717	16.9444	4.26	5.87121
Douce and Beard (1995)	Metagreywacke	Synthetic biotite gneiss	10	926	73.2	0.26	15.5	1.5	0.07	0.3	1.61	2.06	5.34	0.13			4.2	100.1	7.4	2.59223	1.69054	1.28143	1.01377	5.36811	26.2802	12.9612	4.83	8.61111
Douce and Beard (1995)	Metagreywacke	Synthetic biotite gneiss	10	950	72.7	0.46	14.9	1.7	0.11	0.54	1.63	2.16	5.76	0.09			3.2	100.3	7.92	2.66667	1.5223	1.16851	0.784358	3.94358	36.1506	13.3333	4.89	6.65179
Douce and Beard (1995)	Metagreywacke	Synthetic biotite gneiss	10	975	72.2	0.49	15.1	1.81	0.04	0.43	1.66	2.09	6.06	0.12			3.6	100.1	8.15	2.89952	1.5104	1.16016	0.825478	4.13002	29.7482	14.4976	4.98	6.74107
Douce and Beard (1995)	Metagreywacke	Synthetic biotite gneiss	10	1000	70.2	0.97	15	3	0.08	0.83	2.18	2.24	5.26	0.26			1.8	99.8	7.5	2.34821	1.59945	1.12429	0.623524	2.35975	33.0271	11.7411	6.54	3.91645
Douce and Beard (1995)	Metagreywacke	Synthetic biotite gneiss	12.5	930	74.1	0.32	14.7	1.4	0.02	0.36	1.61	2.48	6.08	0.08			3.4	99.8	8.56	2.45161	1.37891	1.08186	1.01032	5.07373	31.4289	12.2581	4.83	8.35227
Douce and Beard (1995)	Metagreywacke	Synthetic biotite gneiss	12.5	960	73.2	0.4	14.7	1.4	0	0.4	1.43	2.47	6.75	0.16			1.9	99.3	9.22	2.73279	1.29295	1.05231	0.867083	4.90253	33.7427	13.664	4.29	8.16667
Douce and Beard (1995)	Metagreywacke	Synthetic biotite gneiss	16	950	73.6	0.32	15.4	1.06	0.03	0.31	1.08	2.86	5.24	0.08			5	101	8.1	1.83217	1.48412	1.24797	0.85808	6.72981	34.2658	9.16084	3.24	11.2409
Douce and Beard (1995)	Metagreywacke	Synthetic biotite gneiss	15	975	73.4	0.34	15.2	0.97	0.05	0.36	1.09	2.93	5.46	0.14			4	100.5	8.39	1.86348	1.41662	1.19577	0.866497	6.64603	39.8142	9.31741	3.27	11.4286
Douce and Beard (1995)	Metagreywacke	Synthetic biotite gneiss	15	1000	73.5	0.31	15.4	0.97	0.03	0.31	1.04	2.81	5.45	0.18				96.7	8.26	1.9395	1.46366	1.2407	0.875143	7.12762	36.2913	9.69751	3.12	12.0312
Douce and McCarthy (1998)	Metagreywacke	Metagreywacke (SBG)	21	1030	73.62	0.39	14.72	0.86	0.03	0.33	0.73	3.82	5.39					95.71	9.21	1.41099	1.21471	1.0948	0.645821	7.16267	40.6161	7.05497	2.19	12.3697
Douce and McCarthy (1998)	Metagreywacke	Metagreywacke (SBG)	30	1075	73.73	0.35	14.24	0.73	0.03	0.29	0.41	3.08	7.03					93.15	10.11	2.28247	1.1234	1.061	0.421278	8.04772	41.4551	11.4123	1.23	13.9608
Douce and McCarthy (1998)	Metagreywacke	Metagreywacke (SBG)	7	925	74.1	0.28	14.3	1.63	0.05	0.36	1.2	2.17	5.74					97.1	7.91	2.64516	1.46178	1.19522	0.676789	4.43595	28.2468	13.2258	3.6	7.18593
Douce and McCarthy (1998)	Metagreywacke	Metagreywacke (SBG)	10	925	72.3	0.31	14.7	1.99	0.03	0.44	2.12	3.32	4.65					97.1	7.97	1.4006	1.40072	1.02446	0.979052	3.73392	28.2695	7.00301	6.36	6.04938
Douce and McCarthy (1998)	Metagreywacke	Metagreywacke (SBG)	15	925	72	0.28	15	1.11	0.02	0.28	0.98	5.83	4.56					95.2	10.39	0.782161	1.03261	0.919793	0.780309	6.56916	31.0166	3.91081	2.94	10.7914
Douce and Beard (1996)	Metagreywacke	Synthetic F-tnnita gneiss (SFAG)	3	840	71.2	0.16	16.1	1.63	0.26	0.1	1.06	2.04	5.75	2.63				98.6	7.79	2.81863	1.68066	1.39918	0.751048	6.27431	9.85728	14.0931	3.18	9.30636
Douce and Beard (1996)	Metagreywacke	Synthetic F-tnnita gneiss (SFAG)	3	876	72.8	0.12	14.2	2.11	0.26	0.09	0.88	2.01	6.06	1.45				100.2	8.07	3.01493	1.43932	1.23848	0.496587	4.40737	7.06562	15.0746	2.64	6.45455
Douce and Beard (1996)	Metagreywacke	Synthetic F-tnnita gneiss (SFAG)	3	900	73.1	0.19	13.9	2.01	0.16	0.1	0.94	2.06	6.02	1.5				99.9	8.08	2.92233	1.40337	1.19686	0.550365	4.47627	8.14551	14.6117	2.82	6.58768
Douce and Beard (1996)	Metagreywacke	Synthetic F-tnnita gneiss (SFAG)	3	925	73.3	0.36	13.8	1.92	0.2	0.1	0.93	1.98	5.85	1.5				100.4	7.83	2.95455	1.43913	1.22341	0.567866	4.63468	8.4949	14.7727	2.79	6.83168
Douce and Beard (1996)	Metagreywacke	Synthetic F-tnnita gneiss (SFAG)	5	840	70.6	0.16	15.7	1.79	0.19	0.07	1.48	1.92	5.17	2.91				98.5	7.09	2.69271	1.79339	1.37175	0.990293	5.77803	6.51621	13.4635	4.44	8.44086
Douce and Beard (1996)	Metagreywacke	Synthetic F-tnnita gneiss (SFAG)	5	850	71.8	0.12	14.3	2.68	0.07	0.03	1.34	2.81	5.61	1.23				97.9	8.42	1.99644	1.33711	1.08903	0.628071	3.68653	1.95623	9.98221	4.02	5.27675
Douce and Beard (1996)	Metagreywacke	Synthetic F-tnnita gneiss (SFAG)	5	875	69.6	0.18	15.1	1.97	0.21	0.08	1.13	2.81	6.43	2.48				98.8	9.24	2.28826	1.30372	1.1073	0.6853	5.03683	6.74975	11.4413	3.39	7.36585
Douce and Beard (1996)	Metagreywacke	Synthetic F-tnnita gneiss (SFAG)	5	900	70.9	0.23	14.4	2.09	0.23	0.08	1.06	2.85	6.37	1.79				99.7	9.22	2.23509	1.24319	1.06585	0.608296	4.54516	6.38696	11.1754	3.18	6.63594
Douce and Beard (1996)	Metagreywacke	Synthetic F-tnnita gneiss (SFAG)	5	925	72.2	0.2	14.3	2.54	0.24	0.11	1.31	2.04	5.64	1.4				100.1	7.68	2.76471	1.51155	1.20754	0.613427	3.68304	7.16605	13.8235	3.93	5.39623
Douce and Beard (1996)	Metagreywacke	Synthetic F-tnnita gneiss (SFAG)	5	960	71.9	0.3	14.7	2.92	0.28	0.11	1.48	2.69	5.71					98.2	8.4	2.12268	1.38607	1.10557	0.608518	3.32435	6.29216	10.6134	4.44	4.85149
Douce and Beard (1996)	Metagreywacke	Synthetic F-tnnita gneiss (SFAG)	7	850	71.1	0.07	14.7	2.66	0.03	0.01	1.2	3.25	6.42	1.62				96.8	9.67	1.97538	1.19558	1.0154	0.57414	3.86841	0.665628	9.87692	3.6	5.50562
Douce and Beard (1996)	Metagreywacke	Synthetic F-tnnita gneiss (SFAG)	7	875	72.7	0.14	13.8	2.46	0.03	0.01	1.28	3.27	5.26	1.07				98.1	8.53	1.60856	1.24632	1.02987	0.661848	3.92469	0.719355	8.04281	3.84	5.58704
Douce and Beard (1996)	Metagreywacke	Synthetic F-tnnita gneiss (SFAG)	7	900	71.1	0.21	14.6	2.67	0.1	0.04	1.67	3.18	6.21	1.19				97.9	9.39	1.95283	1.22147	0.974043	0.780511	3.75313	2.60086	9.76415	5.01	5.38745
Douce and Beard (1996)	Metagreywacke	Synthetic F-tnnita gneiss (SFAG)	10	850	70.3	0.16	15.2	2.64	0.04	0.01	1.02	3.9	6.07	1.64				96.3	9.97	1.55641	1.17052	1.02425	0.491691	4.03009	0.670637	7.78205	3.06	5.73585
Douce and Beard (1996)	Metagreywacke	Synthetic F-tnnita gneiss (SFAG)	10	900	71.2	0.16	15.3	2.45	0.03	0.01	1.07	2.91	6.09	1.78				97.2	9	2.09278	1.34461	1.14829	0.555505	4.36892	0.72227	10.4639	3.21	6.21951
Douce and Beard (1996)	Metagreywacke	Synthetic F-tnnita gneiss (SFAG)	10	925	70.9	0.21	14.3	2.91	0.06	0.03	1.38	3.14	5.38	1.68				98.4	8.52	1.71338	1.30134	1.05944	0.596619	3.40042	1.80441	8.56688	4.14	4.86395
Douce and Beard (1996)	Metagreywacke	Synthetic F-tnnita gneiss (SFAG)	10	950	70.2	0.18	14.8	2.9	0.03	0.02	1.08	3.79	5.61	1.43				98.2	9.4	1.48021	1.20258	1.03711	0.471344	3.55267	1.21434	7.40106	3.24	5.06849
Douce and Beard (1996)	Metagreywacke	Synthetic F-tnnita gneiss (SFAG)	16	900	70.2	0.2	16.5	2.12	0.02	0.02	0.75	4.12	5.14	1.96				97.9	9.26	1.24757	1.33701	1.20398	0.445761	5.3939	1.65374	6.23786	2.25	7.71028
Douce and Beard (1996)	Metagreywacke	Synthetic F-tnnita gneiss (SFAG)	15	950	70.6	0.25	14.3	2.72	0.07	0.06	0.87	3.86	5.76	1.64				98.6	9.62	1.49223	1.13633	1.00945	0.394294	3.56464	3.7831	7.46114	2.61	5.14388
Douce and Beard (1996)	Metagreywacke	Synthetic Mg-tnntte gneiss (SMAG)	3	840	76.6	0.3	14.5	1.55	0.14	0.31	1.32	1.7	3.41	0.14				98.7	5.11	2.00588	2.23507	1.63152	0.80435	4.85979	26.2802	10.0294	3.96	7.7957
Douce and Beard (1996)	Metagreywacke	Synthetic Mg-tnntte gneiss (SMAG)	3	875	76.6	0.33	13.4	1.87	0.14	0.45	0.92	1.63	4.42	0.24				98	6.05	2.71166	1.79491	1.46637	0.441118	3.53386	30.0175	13.5583	2.76	5.77586
Douce and Beard (1996)	Metagreywacke	Synthetic Mg-tnntte gneiss (SMAG)	3	900	76.4	0.36	13.6	1.65	0.1	0.44	1.04	1.9	5.17	0.27				97.6	7.07	2.72105	1.55937	1.28153	0.547373	3.93701	32.2179	13.6053	3.12	6.50718
Douce and Beard (1996)	Metagreywacke	Synthetic Mg-tnntte gneiss (SMAG)	3	925	78.1	0.39	13.6	1.56	0.13	0.55	0.73	1.94	4.84	0.17				97.7	6.78	2.49485	1.61327	1.39382	0.368171	3.77263	38.5909	12.4742	2.19	6.4455
Douce and Beard (1996)	Metagreywacke	Synthetic Mg-tnntte gneiss (SMAG)	5	840	76.7	0.41	14.4	1.5	0.11	0.56	0.83	1.38	4.09	0.04				96.5	5.47	2.96377	2.15019	1.75479	0.425673	4.06199	39.9559	14.8188	2.49	6.99029
Douce and Beard (1996)	Metagreywacke	Synthetic Mg-tnntte gneiss (SMAG)	5	850	74.8	0.22	13.9	2.12	0.05	0.21	1.09	2.4	5.09	0.13				97	7.49	2.12083	1.46975	1.21512	0.559879	3.927	15.0066	10.6042	3.27	5.96567
Douce and Beard (1996)	Metagreywacke	Synthetic Mg-tnntte gneiss (SMAG)	6	875	76.3	0.28	13.9	1.54	0.07	0.39	0.9	1.85	4.56	0.2				98.5	6.41	2.46486	1.74208	1.44561	0.515887	4.38233	31.1008	12.3243	2.7	7.20207
Douce and Beard (1996)	Metagreywacke	Synthetic Mg-tnntte gneiss (SMAG)	6	900	74.6	0.37	14.3	1.89	0.11	0.64	1.12	2.06	4.72	0.2				97.5	6.78	2.29126	1.68282	1.35752	0.473462	3.32492	37.6394	11.4563	3.36	5.65217
Douce and Beard (1996)	Metagreywacke	Synthetic Mg-tnntte gneiss (SMAG)	6	926	76.1	0.39	14	2.26	0.06	0.56	1.05	1.67	4.73	0.19				97.4	6.4	2.83234	1.77961	1.43209	0.412891	3.02797	30.6358	14.1617	3.15	4.96454
Douce and Beard (1996)	Metagreywacke	Synthetic Mg-tnntte gneiss (SMAG)	6	950	73.8	0.47	14.3	2.34	0.12	0.64	1.35	2.41	4.56					97.1	6.97	1.89212	1.6067	1.25939	0.496911	2.89507	32.7733	9.46058	4.05	4.79866
Douce and Beard (1996)	Metagreywacke	Synthetic Mg-tnntte gneiss (SMAG)	7	850	74.1	0.26	14.6	1.76	0.03	0.21	1.49	2.79	4.57	0.32				95.6	7.36	1.63799	1.53102	1.19231	0.894432	4.8205	17.5378	8.18996	4.47	7.41117
Douce and Beard (1996)	Metagreywacke	Synthetic Mg-tnntte gneiss (SMAG)	7	875	76.2	0.16	14	1.73	0.02	0.16	1.28	2.6	4.71	0.19				96.2	7.31	1.81154	1.49331	1.19634	0.813791	4.89563	14.152	9.05769	3.84	7.40741
Douce and Beard (1996)	Metagreywacke	Synthetic Mg-tnntte gneiss (SMAG)	7	900	73.3	0.45	13.9	2.19	0.04	0.32	1.09	2.61	5.88	0.17				97.3	8.49	2.25287	1.30419	1.09971	0.505914	3.54848	20.6631	11.2644	3.27	5.53785
Douce and Beard (1996)	Metagreywacke	Synthetic Mg-tnntte gneiss (SMAG)	10	850	74.3	0.24	15.1	1.6	0.04	0.22	1.22	2.81	4.38	0.1				93.8	7.19	1.55872	1.61266	1.3038	0.78462	5.3414	19.6842	7.79359	3.66	8.2967
Douce and Beard (1996)	Metagreywacke	Synthetic Mg-tnntte gneiss (SMAG)	10	900	74.6	0.18	14.6	1.71	0.05	0.18	1.15	2.75	4.74	0.1				95.4	7.49	1.72364	1.51227	1.24306	0.725506	5.06611	15.7983	8.61818	3.45	7.72487
Douce and Beard (1996)	Metagreywacke	Synthetic Mg-tnntte gneiss (SMAG)	10	925	73.5	0.36	14.3	1.72	0	0.25	1.46	3.02	4.99	0.35				97.6	8.01	1.65232	1.3791	1.09801	0.863757	4.65321	20.5766	8.26159	4.38	7.25888
Douce and Beard (1996)	Metagreywacke	Synthetic Mg-tnntte gneiss (SMAG)	10	960	73.1	0.28	14.6	1.79	0.02	0.25	1.2	3.06	5.55	0.12				96.6	8.61	1.81373	1.32234	1.10416	0.687708	4.60208	19.9323	9.06863	3.6	7.15686
Douce and Beard (1996)	Metagreywacke	Synthetic Mg-tnntte gneiss (SMAG)	15	860	75.7	0.16	14.8	0.92	0.05	0.14	0.99	2.82	4.49	0.02				94.4	7.31	1.5922	1.55807	1.30987	1.08452	8.9175	21.3367	7.96099	2.97	13.9623
Douce and Beard (1996)	Metagreywacke	Synthetic Mg-tnntte gneiss (SMAG)	15	900	73.4	0.31	14.7	1.4	0.03	0.19	0.86	3.74	5.29	0.06				96.6	9.03	1.41444	1.23756	1.0936	0.633726	5.95798	19.4784	7.07219	2.58	9.24528
Douce and Beard (1996)	Metagreywacke	Synthetic Mg-tnntte gneiss (SMAG)	15	950	73.8	0.32	14.3	1.63	0.04	0.21	0.88	3.63	4.98	0.18				98.2	8.61	1.3719	1.25861	1.10325	0.562518	5.02768	18.6753	6.8595	2.64	7.77174
Montel and Velzeuf (1997)	Metagreywacke	Quartz-rich aluminous metagreywacke	1	821	78.21	0.36	12.86	0.94	0.06	0.4	0.58	2.75	3.84					100	6.59	1.39636	1.48153	1.32104	0.449553	5.48241	43.1328	6.98182	1.74	9.59701
Montel and Velzeuf (1997)	Metagreywacke	Quartz-rich aluminous metagreywacke	1	854	77.89	0.35	13.29	1.07	0.05	0.44	0.6	2.73	3.58					100	6.31	1.31136	1.58859	1.40534	0.414569	5.05066	42.2954	6.55678	1.8	8.80132
Montel and Velzeuf (1997)	Metagreywacke	Quartz-rich aluminous metagreywacke	2	812	77.16	0.29	13.89	0.84	0.04	0.29	0.72	3.06	3.71					100	6.77	1.21242	1.5349	1.34093	0.679832	7.21355	38.0945	6.06209	2.16	12.292
Montel and Velzeuf (1997)	Metagreywacke	Quartz-rich aluminous metagreywacke	2	825	76.9	0.32	13.4	0.94	0.07	0.45	0.56	3.16	4.2					100	7.36	1.32911	1.37516	1.24507	0.411846	5.42038	46.042	6.64557	1.68	9.64029
Montel and Velzeuf (1997)	Metagreywacke	Quartz-rich aluminous metagreywacke	2	859	76.34	0.35	13.14	1.38	0.03	0.34	0.94	3.41	4.08					100.01	7.49	1.19648	1.31063	1.11975	0.606403	4.66237	30.5146	5.9824	2.82	7.63953
Montel and Velzeuf (1997)	Metagreywacke	Quartz-rich aluminous metagreywacke	2	805	75.96	0.08	14.26	0.73	0.05	0.22	0.89	3.71	4.09					99.99	7.8	1.10243	1.35422	1.17384	1.01616	8.95511	34.9455	5.51213	2.67	15.0105
Montel and Velzeuf (1997)	Metagreywacke	Quartz-rich aluminous metagreywacke	3	834	75.59	0.3	13.71	1.38	0.05	0.49	0.48	3.35	4.65					100	8	1.38806	1.30027	1.20088	0.272912	4.28743	38.759	6.9403	1.44	7.33155
Montel and Velzeuf (1997)	Metagreywacke	Quartz-rich aluminous metagreywacke	3	853	74.61	0.36	13.99	1.61	0.04	0.56	0.54	3.52	4.76					99.99	8.28	1.35227	1.27848	1.17322	0.265264	3.77989	38.2708	6.76136	1.62	6.447
Montel and Velzeuf (1997)	Metagreywacke	Quartz-rich aluminous metagreywacke	3	875	74.27	0.39	14.54	1.72	0.03	0.39	0.93	3.37	4.37					100.01	7.74	1.29674	1.41525	1.21525	0.493353	4.24245	28.7829	6.48368	2.79	6.891
Montel and Velzeuf (1997)	Metagreywacke	Quartz-rich aluminous metagreywacke	3	875	74.75	0.38	14.03	1.85	0.08	0.92	0.64	2.93	4.4					99.98	7.33	1.50171	1.46413	1.3056	0.23496	2.83302	46.989	7.50853	1.92	5.06498
Montel and Velzeuf (1997)	Metagreywacke	Quartz-rich aluminous metagreywacke	5	809	75.36	0.17	14.15	1.43	0.14	0.41	0.69	3.36	4.29					100	7.65	1.27679	1.39124	1.23848	0.409123	4.61465	33.8208	6.38393	2.07	7.69022
Montel and Velzeuf (1997)	Metagreywacke	Quartz-rich aluminous metagreywacke	5	851	73.62	0.22	14.8	1.52	0.11	0.6	0.61	3.73	4.77					99.98	8.5	1.27882	1.30985	1.19278	0.301814	4.02763	41.3005	6.3941	1.83	6.98113
Montel and Velzeuf (1997)	Metagreywacke	Quartz-rich aluminous metagreywacke	5	867	74.68	0.72	14.41	1.46	0.03	0.37	0.56	3.21	4.56					100	7.77	1.42056	1.4105	1.28267	0.338511	4.79101	31.1159	7.1028	1.68	7.87432
Montel and Velzeuf (1997)	Metagreywacke	Quartz-rich aluminous metagreywacke	5	867	73.92	0.32	14.4	1.65	0.06	0.53	0.58	3.72	4.82					100	8.54	1.2957	1.27022	1.16212	0.286392	3.91087	36.4086	6.47849	1.74	6.6055
Montel and Velzeuf (1997)	Metagreywacke	Quartz-rich aluminous metagreywacke	5	883	74.96	0.37	14.07	1.79	0.04	0.54	1	3.36	3.86					99.99	7.22	1.14881	1.44972	1.22099	0.465467	3.60215	34.9686	5.74405	3	6.03863
Montel and Velzeuf (1997)	Metagreywacke	Quartz-rich aluminous metagreywacke	5	883	73.2	0.38	14.43	2	0.05	0.96	0.68	3.43	4.87					100	8.3	1.41983	1.32219	1.18765	0.234758	2.74003	46.1082	7.09913	2.04	4.875
Montel and Velzeuf (1997)	Metagreywacke	Quartz-rich aluminous metagreywacke	5	898	74.21	0.34	14.31	1.79	0.05	0.45	0.68	3.43	4.74					100	8.17	1.38192	1.32832	1.19158	0.336106	3.89032	30.9439	6.90962	2.04	6.38839
Montel and Velzeuf (1997)	Metagreywacke	Quartz-rich aluminous metagreywacke	8	875	72.79	0.29	14.94	1.63	0.05	0.63	0.7	3.56	5.42					100.01	8.98	1.52247	1.27443	1.14963	0.325777	3.8243	40.7905	7.61236	2.1	6.61062
Montel and Velzeuf (1997)	Metagreywacke	Quartz-rich aluminous metagreywacke	8	919	73.24	0.26	15.12	1.5	0.03	0.56	0.67	3.3	5.32					100	8.62	1.61212	1.35158	1.21886	0.343615	4.26509	39.9559	8.06061	2.01	7.33981
Montel and Velzeuf (1997)	Metagreywacke	Quartz-rich aluminous metagreywacke	8	942	73.44	0.33	14.65	1.43	0.03	0.7	0.73	3.56	5.11					99.98	8.67	1.43539	1.28652	1.15222	0.349284	3.85542	46.5961	7.17697	2.19	6.87793
Montel and Velzeuf (1997)	Metagreywacke	Quartz-rich aluminous metagreywacke	10	858	74.07	0.2	15.98	0.94	0.04	0.36	0.65	3.54	4.22					100	7.76	1.19209	1.53785	1.38081	0.526519	7.11961	40.5694	5.96045	1.95	12.2923
Montel and Velzeuf (1997)	Metagreywacke	Quartz-rich aluminous metagreywacke	10	858	73.17	0.1	16.11	1.04	0.16	0.41	0.77	3.42	4.83					100.01	8.25	1.41228	1.48425	1.31468	0.557109	6.41096	41.2694	7.0614	2.31	11.1103
Montel and Velzeuf (1997)	Metagreywacke	Quartz-rich aluminous metagreywacke	10	874	72.52	0.28	16.21	1.26	0.11	0.59	0.73	3.49	4.81					100	8.3	1.37822	1.48071	1.32061	0.404596	4.94152	45.4932	6.89112	2.19	8.76216
Montel and Velzeuf (1997)	Metagreywacke	Quartz-rich aluminous metagreywacke	10	1000	71.13	0.39	16.04	1.91	0.03	0.49	0.8	3.73	5.47					99.99	9.2	1.46649	1.33039	1.18717	0.368243	4.06094	31.3787	7.33244	2.4	6.68333
Montel and Velzeuf (1997)	Metagreywacke	Quartz-rich aluminous metagreywacke	10	1000	71.26	0.46	15.83	2.09	0.04	0.6	0.62	3.28	5.8					99.98	9.08	1.76829	1.35606	1.23664	0.251419	3.53073	33.8495	8.84146	1.86	5.88476
Auzanneau et al. (2006)	Metagreywacke	Quartz-rich aluminous metagreywacke	22	900	70.35	0.26	15.56	0.51	0.04	0.23	0.77	5.39	4.28				2.88	100.27	9.67	0.794063	1.15265	1.04434	1.07236	11.9189	44.5628	3.97032	2.31	21.027
Auzanneau et al. (2006)	Metagreywacke	Quartz-rich aluminous metagreywacke	22	900	70.03	0.19	15.68	0.52	0	0.25	0.96	5.12	4.37				3.09	100.21	9.49	0.853516	1.19216	1.05249	1.27376	11.443	46.148	4.26758	2.88	20.3636
Auzanneau et al. (2006)	Metagreywacke	Quartz-rich aluminous metagreywacke	23	850	69.83	0.21	15.09	0.57	0.03	0.26	0.48	5.19	4.34				3.46	99.46	9.53	0.836224	1.14013	1.06961	0.595083	10.2897	44.8441	4.18112	1.44	18.1807
Auzanneau et al. (2006)	Metagreywacke	Quartz-rich aluminous metagreywacke	24	870	70.3	0.17	15.09	0.48	0.06	0.2	0.28	4.98	4.43				3.06	99.05	9.41	0.889558	1.16191	1.11808	0.428862	12.7124	42.6172	4.44779	0.84	22.1912
Conrad et al. (1988)	Metagreywacke	Felsic greywackes	10	825	73.66	0.19	15.02	1.48	0.01	0.31	1.37	3.87	3.92		0.16			93.23	7.79	1.01292	1.41575	1.14656	0.863569	5.20744	27.1852	5.0646	4.11	8.39106
Conrad et al. (1988)	Metagreywacke	Felsic greywackes	10	850	72.78	0.26	15.1	1.62	0.04	0.44	1.63	4.07	3.9		0.15			92.48	7.97	0.958231	1.38321	1.08788	0.868606	4.42579	32.6199	4.79115	4.89	7.3301
Conrad et al. (1988)	Metagreywacke	Felsic greywackes	10	875	72.19	0.38	15.26	2.11	0.02	0.6	2.32	4.19	2.68		0.25			91.87	6.87	0.639618	1.55817	1.0891	0.934874	3.38219	33.6366	3.19809	6.96	5.631
Conrad et al. (1988)	Metagreywacke	Felsic greywackes	10	925	69.16	0.61	16.24	3.39	0.02	0.9	3.3	3.93	2.22		0.25			92.79	6.15	0.564885	1.83132	1.0923	0.846579	2.29149	32.1212	2.82443	9.9	3.78555
Conrad et al. (1988)	Metagreywacke	Felsic greywackes	10	725	71.99	0.09	16.42	1.62	0.06	0.17	2.44	4.95	2.18		0.09			88.69	7.13	0.440404	1.56343	1.09915	1.62565	6.01711	15.7572	2.20202	7.32	9.17318
Conrad et al. (1988)	Metagreywacke	Felsic greywackes	10	750	72.05	0.09	16.34	1.75	0.03	0.25	2.48	4.42	2.44		0.16			90.35	6.86	0.552036	1.64849	1.13307	1.44716	5.24438	20.2955	2.76018	7.44	8.17
Conrad et al. (1988)	Metagreywacke	Felsic greywackes	10	775	70.72	0.18	16.46	2.17	0.04	0.37	3.1	4.28	2.5		0.18			89.88	6.78	0.584112	1.68877	1.07002	1.40369	4.09937	23.308	2.92056	9.3	6.48031
Conrad et al. (1988)	Metagreywacke	Felsic greywackes	10	675	70.56	0.1	17.81	1.43	0.07	0.26	3.4	4.92	1.33		0.12			88.81	6.25	0.270325	1.86821	1.13333	2.30063	6.62843	24.4758	1.35163	10.2	10.5385
Conrad et al. (1988)	Metagreywacke	Felsic greywackes	10	725	70.15	0.17	17.51	1.67	0.03	0.45	3.83	4.12	1.86		0.2			86.91	5.98	0.451456	1.99185	1.11145	1.98496	4.99135	32.446	2.25728	11.49	8.25943
Conrad et al. (1988)	Metagreywacke	Felsic greywackes	10	675	71.16	0.09	17.3	1.35	0.04	0.27	3.33	4.92	1.41		0.12			87.99	6.33	0.286585	1.79838	1.10373	2.32977	6.65723	26.2802	1.43293	9.99	10.679
Conrad et al. (1988)	Metagreywacke	Felsic greywackes	10	700	70.55	0.13	17.22	1.9	0.06	0.4	3.85	4.2	1.53		0.15			86.91	5.73	0.364286	2.01045	1.10633	1.88775	4.64403	27.2859	1.82143	11.55	7.48696
Schmidt et al. (2004)	Metagreywacke	Greywacke	40	900	75.18	0.42	13.45	0.84	0.03	0.28	0.56	2.3	6.94					100	9.24	3.01739	1.19076	1.0923	0.535796	7.07802	37.2705	15.087	1.68	12.0089
Schmidt et al. (2004)	Metagreywacke	Greywacke	40	950	73.58	0.59	14.3	0.9	0	0.42	0.94	3.19	6.08					100	9.27	1.90596	1.20894	1.05632	0.730508	6.1124	45.409	9.52978	2.82	10.8333
Schmidt et al. (2004)	Metagreywacke	Greywacke	40	1000	70.43	1.01	15.55	1.6	0	0.8	1.41	5.12	4.08					100	9.2	0.796875	1.21118	1.00959	0.597003	3.62131	47.124	3.98438	4.23	6.47917
Schmidt et al. (2004)	Metagreywacke	Greywacke	50	900	73.96	0.44	13.02	1.22	0.08	0.19	0.27	3.08	7.74					100	10.82	2.51299	0.968437	0.934322	0.221937	5.88648	21.7278	12.5649	0.81	9.23404
Schmidt et al. (2004)	Metagreywacke	Greywacke	50	950	71.03	0.28	15.58	0.88	0.07	0.3	0.52	3.48	7.87					100	11.35	2.26149	1.09386	1.02578	0.470921	7.76052	37.7974	11.3075	1.56	13.2034
Schmidt et al. (2004)	Metagreywacke	Greywacke	50	1000	71.86	0.55	15.77	1.07	0.02	0.28	0.64	3.71	6.11					100	9.82	1.6469	1.24013	1.13616	0.52258	7.08244	31.8073	8.2345	1.92	11.6815
Gardien et al. (1995)	Metagreywacke	Model biotite gneiss	10	825	66.5	0.17	13.27	1.6	0.02	1.2	2.44	3.01	3.58					91.08	6.59	1.18937	1.50343	1.00055	0.836107	2.50104	57.2069	5.94684	7.32	4.73929
Gardien et al. (1995)	Metagreywacke	Model biotite gneiss	10	825	62.12	0.32	13.01	1.54		1.44	2.87	3.53	3.33					88.19	6.86	0.943343	1.38238	0.889309	0.895379	2.23244	62.5004	4.71671	8.61	4.36577
Gardien et al. (1995)	Metagreywacke	Model biotite gneiss	10	850	66.77	0.12	13.65	1.73		1.59	2.58	3.52	4.34					92.29	7.86	1.23295	1.30148	0.899279	0.724246	2.10755	62.0953	6.16477	7.74	4.11145
Gardien et al. (1995)	Metagreywacke	Model biotite gneiss	10	850	66.96	0.16	13.58	1.16		1.59	2.78	3.56	4.72					91.51	8.28	1.32584	1.23846	0.847714	0.891759	2.39597	70.957	6.62921	8.34	4.93818
Gardien et al. (1995)	Metagreywacke	Model biotite gneiss	10	900	67.69	0.17	14.38	1.41		1.97	3.95	2.08	3.2					91.05	5.28	1.53846	2.08851	1.02226	1.02832	2.05905	71.3496	7.69231	11.85	4.25444
Gardien et al. (1995)	Metagreywacke	Model biotite gneiss	10	900	67.58	0.18	14.49	1.77	0.02	2.27	3.33	2.58	3.3					92.52	5.88	1.27907	1.85387	1.04467	0.733549	1.75562	69.5674	6.39535	9.99	3.58663
Douce and Beard (1995)	Metagreywacke	Synthetic quartz amphibolite	3	875	74.7	0.31	14.9	1.86	0.05	0.41	2.97	2.37	2.3	0.19			2.4	99.8	4.67	0.970464	2.33241	1.26399	1.46873	4.05275	28.2075	4.85232	8.91	6.56388
Douce and Beard (1995)	Metagreywacke	Synthetic quartz amphibolite	3	900	75.7	0.36	12.6	2.02	0.18	0.48	2.98	2.6	2.76	0.3			5.5	100.1	5.36	1.06154	1.73447	0.993497	1.32773	3.08776	29.753	5.30769	8.94	5.04
Douce and Beard (1995)	Metagreywacke	Synthetic quartz amphibolite	3	925	74.9	0.38	13.6	1.27	0.18	0.54	3.01	3.1	2.83	0.38			1.6	99.7	5.93	0.912903	1.6661	0.997411	1.72739	4.29281	43.1135	4.56452	9.03	7.51381
Douce and Beard (1995)	Metagreywacke	Synthetic quartz amphibolite	5	900	75	0.41	13.2	2.42	0.11	0.64	2.03	1.88	3.88	0.35			3.9	101.1	5.76	2.06383	1.81012	1.20185	0.730419	2.61233	32.037	10.3191	6.09	4.31373
Douce and Beard (1995)	Metagreywacke	Synthetic quartz amphibolite	6	925	76	0.48	13.2	2.46	0.07	0.64	2.82	1.63	2.34	0.4			1.7	97.6	3.97	1.43558	2.53155	1.27644	1.0034	2.58331	31.6811	7.17791	8.46	4.25806
Douce and Beard (1995)	Metagreywacke	Synthetic quartz amphibolite	7	900	73.6	0.47	14.5	1.72	0.09	0.5	2.78	2.27	3.79	0.31			2.5	98	6.06	1.6696	1.85032	1.12483	1.36402	3.91311	34.1304	8.34802	8.34	6.53153
Douce and Beard (1995)	Metagreywacke	Synthetic quartz amphibolite	7	925	73	0.52	14.3	2.48	0.19	0.64	3.02	2.79	2.74	0.22			3.5	99.4	5.53	0.982079	1.89269	1.09611	1.06863	2.78313	31.5061	4.91039	9.06	4.58333
Douce and Beard (1995)	Metagreywacke	Synthetic quartz amphibolite	7	950	71.3	0.68	14.4	2.96	0.1	1.05	3.63	2.08	3.53	0.34			2.3	97.6	5.61	1.69712	1.98827	1.04029	0.962583	2.10026	38.7361	8.48558	10.89	3.59102
Douce and Beard (1995)	Metagreywacke	Synthetic quartz amphibolite	10	900	76.1	0.34	14.9	2.01	0.06	0.5	2.81	0.95	2.17	0.09			7.2	99.4	3.12	2.28421	3.80923	1.6518	1.24092	3.61912	30.7188	11.4211	8.43	5.93625
Douce and Beard (1995)	Metagreywacke	Synthetic quartz amphibolite	10	910	72.7	0.42	16.1	2.12	0.16	0.7	3.04	1.91	3.69	0.19			3.8	99.1	5.6	1.93194	2.25616	1.27141	1.15653	3.3689	37.0491	9.65969	9.12	5.70922
Douce and Beard (1995)	Metagreywacke	Synthetic quartz amphibolite	10	925	72.6	0.41	15.3	2.65	0.08	0.64	3.29	2.17	2.65	0.26			5.5	99.8	4.82	1.2212	2.37649	1.23192	1.11196	2.84421	30.0932	6.10599	9.87	4.65046
Douce and Beard (1995)	Metagreywacke	Synthetic quartz amphibolite	10	950	72	0.55	16	3	0.2	0.79	3.42	2.38	2.41	0.3			5.1	100.2	4.79	1.01261	2.45258	1.25572	0.994011	2.55778	31.9438	5.06303	10.26	4.22164
Douce and Beard (1995)	Metagreywacke	Synthetic quartz amphibolite	10	976	71.1	0.69	15.6	3.16	0.12	0.89	4.08	2.12	2.05	0.23			5.1	99.5	4.17	0.966981	2.73379	1.18864	1.10133	2.31612	33.4228	4.83491	12.24	3.85185
Douce and Beard (1995)	Metagreywacke	Synthetic quartz amphibolite	10	1000	70.1	1.26	13.8	3.76	0.15	1.11	3.65	2.56	3.26	0.29			4.4	100.9	5.82	1.27344	1.78298	0.959933	0.814916	1.69464	34.4777	6.36719	10.95	2.83368
Douce and Beard (1995)	Metagreywacke	Synthetic quartz amphibolite	12.5	930	74.3	0.4	14.8	1.8	0.06	0.45	2.24	2.81	3.09	0.03			4.9	100.3	5.9	1.09964	1.85763	1.22927	1.10292	4.00807	30.825	5.49822	6.72	6.57778
Douce and Beard (1995)	Metagreywacke	Synthetic quartz amphibolite	12.5	960	72.9	0.68	16	2.16	0.05	0.64	2.29	2.87	3.32	0.24			4.3	100.6	6.19	1.15679	1.92428	1.28223	0.888874	3.41588	34.5605	5.78397	6.87	5.71429
Douce and Beard (1995)	Metagreywacke	Synthetic quartz amphibolite	16	960	73.7	0.33	15.6	1.36	0.04	0.44	1.65	3.92	2.91	0.18			5.5	100	6.83	0.742347	1.62529	1.23827	0.985877	5.12674	36.5752	3.71173	4.95	8.66667
Douce and Beard (1995)	Metagreywacke	Synthetic quartz amphibolite	16	960	71.6	0.64	16.2	2.3	0.04	1.24	3.38	2.12	3.33	0.24				93.9	5.45	1.57075	2.28432	1.22384	0.960147	2.53113	49.0047	7.85377	10.14	4.57627
Douce and Beard (1995)	Metagreywacke	Synthetic quartz amphibolite	15	975	74	0.43	16.3	1.51	0.04	0.54	1.69	3.33	2.92	0.28			3.9	98.9	6.25	0.876877	1.88689	1.39183	0.875722	4.64564	38.9286	4.38438	5.07	7.95122
Douce and Beard (1995)	Metagreywacke	Synthetic quartz amphibolite	15	1000	73.4	0.37	15.9	1.65	0.07	0.63	1.78	2.74	3.55	0				95	6.29	1.29562	1.90422	1.37233	0.82243	4.04068	40.4963	6.4781	5.34	6.97368
Skjerlie and Johnston (1996)	Metagreywacke	Metavolcanoclastic rock (Precambrian paragneiss)	10	850	77.09	0.11	14.77	1.64	0	0.21	1.59	1.45	3.14		0.03			100.03	4.59	2.16552	2.5536	1.70263	1.01132	5.16715	18.5826	10.8276	4.77	7.98378
Skjerlie and Johnston (1996)	Metagreywacke	Metavolcanoclastic rock (Precambrian paragneiss)	10	875	75.19	0.22	15.29	1.71	0.03	0.17	1.42	1.8	4.03		0.14			100	5.83	2.23889	2.08792	1.5437	0.903775	5.35251	15.0528	11.1944	4.26	8.13298
Skjerlie and Johnston (1996)	Metagreywacke	Metavolcanoclastic rock (Precambrian paragneiss)	10	900	74.63	0.22	15.17	2.03	0.02	0.2	1.66	1.92	4.05		0.07			99.97	5.97	2.10938	2.01137	1.43653	0.891185	4.47944	14.9377	10.5469	4.98	6.80269
Skjerlie and Johnston (1996)	Metagreywacke	Metavolcanoclastic rock (Precambrian paragneiss)	10	925	74.16	0.26	15.14	2.2	0.03	0.25	1.86	2.2	3.85		0.05			100	6.05	1.75	1.94445	1.35566	0.900754	4.03271	16.8433	8.75	5.58	6.17959
Skjerlie and Johnston (1996)	Metagreywacke	Metavolcanoclastic rock (Precambrian paragneiss)	10	950	72.29	0.39	14.85	2.88	0.03	0.37	2.32	3.44	3.28		0.14			99.99	6.72	0.953488	1.61252	1.10596	0.839778	2.95652	18.6326	4.76744	6.96	4.56923
Skjerlie and Johnston (1996)	Metagreywacke	Metavolcanoclastic rock (Precambrian paragneiss)	10	975	72.57	0.32	14.98	2.83	0.05	0.34	2.31	2.93	3.53		0.14			100	6.46	1.20478	1.73364	1.16661	0.861339	3.07222	17.6375	6.02389	6.93	4.72555
Skjerlie and Johnston (1996)	Metagreywacke	Metavolcanoclastic rock (Precambrian paragneiss)	10	1000	68.43	0.76	14.53	5.89	0.1	0.83	3.46	3.1	2.58		0.31			99.99	5.68	0.832258	1.84106	1.02448	0.601536	1.38941	20.0751	4.16129	10.38	2.1622
Skjerlie and Johnston (1996)	Metagreywacke	Metavolcanoclastic rock (Precambrian paragneiss)	10	1050	67.76	0.76	14.69	6.06	0.14	0.98	3.79	3.13	2.44		0.31			100.06	5.57	0.779553	1.88575	1.00064	0.621993	1.32601	22.3752	3.89776	11.37	2.08665
Skjerlie and Johnston (1996)	Metagreywacke	Metavolcanoclastic rock (Precambrian paragneiss)	12.5	850	76.68	0.22	14.91	1.22	0.04	0.22	1.69	1.47	3.39		0.14			99.98	4.86	2.30612	2.44929	1.62771	1.34309	6.51738	24.324	11.5306	5.07	10.3542
Skjerlie and Johnston (1996)	Metagreywacke	Metavolcanoclastic rock (Precambrian paragneiss)	12.5	875	76.88	0.26	14.89	1.4	0.02	0.23	1.61	1.47	3.15		0.1			100.01	4.62	2.14286	2.55503	1.70077	1.13966	5.79726	22.6502	10.7143	4.83	9.13497
Skjerlie and Johnston (1996)	Metagreywacke	Metavolcanoclastic rock (Precambrian paragneiss)	12.5	925	74.13	0.3	15.23	1.8	0.02	0.26	1.28	2.75	4.16		0.09			100.02	6.91	1.51273	1.68724	1.34141	0.724538	4.74165	20.4748	7.56364	3.84	7.3932
Skjerlie and Johnston (1996)	Metagreywacke	Metavolcanoclastic rock (Precambrian paragneiss)	15	850	76.82	0.25	15.34	1.1	0.01	0.26	1.15	1.56	3.48		0.04			100.01	5.04	2.23077	2.42225	1.82103	0.942404	6.91422	29.642	11.1538	3.45	11.2794
Skjerlie and Johnston (1996)	Metagreywacke	Metavolcanoclastic rock (Precambrian paragneiss)	15	875	76.25	0.23	14.83	1.46	0.02	0.22	1.05	2.03	3.82		0.09			100	5.85	1.88177	1.98418	1.58049	0.726332	5.64242	21.1721	9.40887	3.15	8.82738
Skjerlie and Johnston (1996)	Metagreywacke	Metavolcanoclastic rock (Precambrian paragneiss)	15	900	75.01	0.24	15.8	1.3	0.01	0.19	0.9	2.23	4.26		0.05			99.99	6.49	1.91031	1.90835	1.59343	0.703674	6.79461	20.667	9.55157	2.7	10.604
Skjerlie and Johnston (1996)	Metagreywacke	Metavolcanoclastic rock (Precambrian paragneiss)	15	925	73.58	0.25	15.8	1.37	0.02	0.18	1	3.29	4.44		0.07			100	7.73	1.34954	1.5463	1.31272	0.757734	6.58494	18.9751	6.74772	3	10.1935
Skjerlie and Johnston (1996)	Metagreywacke	Metavolcanoclastic rock (Precambrian paragneiss)	15	950	74.91	0.35	14.62	1.57	0.02	0.22	1.23	3.05	4.03		0			100	7.08	1.32131	1.55874	1.25865	0.803147	5.25068	19.9852	6.60656	3.69	8.1676
Skjerlie and Johnston (1996)	Metagreywacke	Metavolcanoclastic rock (Precambrian paragneiss)	15	975	73.11	0.47	15.45	2.01	0.02	0.29	1.6	3.3	3.65		0.11			100.01	6.95	1.10606	1.64724	1.25729	0.81124	4.3086	20.4561	5.5303	4.8	6.71739
Skjerlie and Johnston (1996)	Metagreywacke	Metavolcanoclastic rock (Precambrian paragneiss)	15	1000	72.1	0.72	15.46	2.1	0.06	0.68	3.03	3.64	2.6		0			100.39	6.24	0.714286	1.75639	1.08028	1.1721	3.28934	36.5953	3.57143	9.09	5.56115
Skjerlie and Johnston (1996)	Metagreywacke	Metavolcanoclastic rock (Precambrian paragneiss)	20	850	76.91	0.12	16.12	0.86	0.02	0.18	0.91	1.7	3.08		0.09			99.99	4.78	1.81176	2.62956	2.0707	0.987347	9.61992	27.1704	9.05882	2.73	15.5
Skjerlie and Johnston (1996)	Metagreywacke	Metavolcanoclastic rock (Precambrian paragneiss)	20	875	77.13	0.18	15.84	0.85	0.02	0.13	0.73	1.41	3.7		0			99.99	5.11	2.62411	2.50462	2.07017	0.864626	10.319	21.4212	13.1206	2.19	16.1633
Skjerlie and Johnston (1996)	Metagreywacke	Metavolcanoclastic rock (Precambrian paragneiss)	20	900	74.96	0.25	15.62	1.01	0.01	0.14	1.18	2.31	4.47		0.05			100	6.78	1.93506	1.80823	1.44849	1.2003	8.73908	19.8121	9.67532	3.54	13.5826
Skjerlie and Johnston (1996)	Metagreywacke	Metavolcanoclastic rock (Precambrian paragneiss)	20	925	74.18	0.16	15.2	0.96	0.01	0.1	0.97	3.4	4.93		0			99.91	8.33	1.45	1.39076	1.19752	1.09183	9.41034	15.6595	7.25	2.91	14.3396
Skjerlie and Johnston (1996)	Metagreywacke	Metavolcanoclastic rock (Precambrian paragneiss)	20	975	74.19	0.4	14.93	1.82	0.02	0.21	1.31	3.58	4.08		0			100.54	7.66	1.13966	1.44876	1.17679	0.764877	4.79467	17.0583	5.69832	3.93	7.35468
Conrad et al. (1988)	Metagreywacke	Dacite	10	825	72.81	0.18	15.39	1.78	0.04	0.3	2.37	3.63	3.42		0.09			91.16	7.05	0.942149	1.59099	1.10069	1.3118	4.68527	23.1012	4.71074	7.11	7.39904
Conrad et al. (1988)	Metagreywacke	Dacite	10	850	71.96	0.29	15.29	2.12	0.05	0.49	2.62	3.59	3.49		0.1			92.1	7.08	0.972145	1.57902	1.05837	1.12139	3.59949	29.1774	4.86072	7.86	5.85824
Conrad et al. (1988)	Metagreywacke	Dacite	10	900	71.03	0.33	15.18	2.84	0.07	0.59	3.38	4.01	2.3		0.16			91.52	6.31	0.573566	1.67068	0.996629	1.11276	2.74876	27.023	2.86783	10.14	4.42566
Conrad et al. (1988)	Metagreywacke	Dacite	10	925	68.9	0.65	15.58	3.39	0.06	0.95	4.09	4.24	1.99		0.13			92.82	6.23	0.46934	1.70666	0.940536	1.03085	2.15982	33.3112	2.3467	12.27	3.58986
Conrad et al. (1988)	Metagreywacke	Dacite	10	950	67.92	0.66	15.8	3.9	0.08	1.12	4.3	4.24	1.86		0.12			93.07	6.1	0.438679	1.75786	0.940133	0.934341	1.88831	33.8571	2.1934	12.9	3.14741
Conrad et al. (1988)	Metagreywacke	Dacite	10	725	71.98	0.13	16.05	0.86	0.05	0.15	2.38	4.49	3.85		0.05			94.95	8.34	0.857461	1.3892	1.01067	2.70477	10.0325	23.7159	4.28731	7.14	15.8911
Conrad et al. (1988)	Metagreywacke	Dacite	10	750	72.16	0.13	15.99	0.95	0.07	0.14	2.41	4.61	3.48		0.06			95	8.09	0.754881	1.40877	1.0164	2.57407	9.39356	20.803	3.7744	7.23	14.6697
Conrad et al. (1988)	Metagreywacke	Dacite	10	775	72.29	0.18	15.73	1.64	0.07	0.3	3.31	4.33	2		0.14			89.76	6.33	0.461894	1.69362	1.02772	1.95003	5.09706	24.5884	2.30947	9.93	8.10825
Conrad et al. (1988)	Metagreywacke	Dacite	10	800	70.93	0.28	16.02	2.12	0.07	0.42	3.92	4.1	2.02		0.12			86.53	6.12	0.492683	1.79373	0.997627	1.75078	3.93537	26.097	2.46341	11.76	6.30709
Conrad et al. (1988)	Metagreywacke	Dacite	10	900	65.76	0.66	16.57	4.46	0.1	1.52	5.13	3.88	1.75		0.16			88.06	5.63	0.451031	2.00195	0.94127	0.916767	1.62871	37.7903	2.25515	15.39	2.7709
Conrad et al. (1988)	Metagreywacke	Dacite	10	700	70.81	0.11	17.6	0.85	0.06	0.18	3.15	4.76	2.4		0.08			88.36	7.16	0.504202	1.68774	1.08943	3.44693	10.5928	27.4025	2.52101	9.45	17.0874
Conrad et al. (1988)	Metagreywacke	Dacite	10	725	71.85	0.17	16.48	1.07	0.05	0.33	3.98	4.03	1.97		0.08			92.62	6	0.488834	1.88089	1.03013	3.07513	7.00352	35.4724	2.44417	11.94	11.7714
Conrad et al. (1988)	Metagreywacke	Dacite	10	675	70.71	0.13	17.24	0.92	0.04	0.21	3.62	4.99	2.08		0.06			92.24	7.07	0.416834	1.64816	1.01164	3.58334	9.38632	28.9197	2.08417	10.86	15.2566
Skjerlie et al. (1993)	Metapelite	sillirnanite-bearing metapelite (HQ36)	10	900	67.3	0.2	15.1	0.9	0	0.3	0.8	2.9	5.4	0.1	0.1			93.1	8.3	1.86207	1.42245	1.25104	0.714395	7.41658	37.2705	9.31034	2.4	12.5833
Skjerlie et al. (1993)	Metapelite	sillirnanite-bearing metapelite (HQ36)	10	925	69.3	0.2	14.9	1.3	0	0.3	0.7	2.4	5.3	0.1	0.1			94.6	7.7	2.20833	1.53851	1.35981	0.488815	5.72283	29.1449	11.0417	2.1	9.3125
Skjerlie et al. (1993)	Metapelite	sillirnanite-bearing metapelite (HQ36)	10	950	68.8	0.3	15.3	1.4	0	0.3	0.7	3.1	5.4	0.2	0.1			95.6	8.5	1.74194	1.39796	1.25234	0.46355	5.57273	27.6385	8.70968	2.1	9
Pickering and Johnston (1998)	Metapelite	two-mica pelites	10	812	70.81	0.12	14.95	1.54118		0.28	0.81	1.63	3.77		0.23			94.1	5.4	2.31288	2.21089	1.8155	0.508649	5.1636	24.4617	11.5644	2.43	8.20898
Pickering and Johnston (1998)	Metapelite	two-mica pelites	10	850	70.14	0.15	14.46	1.61176		0.24	0.69	2.53	5.11		0.23			95.09	7.64	2.01976	1.49181	1.32086	0.433445	4.9961	20.9745	10.0988	2.07	7.80877
Pickering and Johnston (1998)	Metapelite	two-mica pelites	10	875	69.7	0.13	14.37	1.43529		0.19	0.85	2.72	4.95		0.21			94.48	7.67	1.81985	1.46151	1.263	0.613896	5.70835	19.0908	9.09926	2.55	8.84148
Pickering and Johnston (1998)	Metapelite	two-mica pelites	10	900	70.25	0.19	14.74	1.55294		0.27	0.79	2.02	4.96		0.23			94.92	6.98	2.45545	1.69589	1.45539	0.497568	5.10624	23.6583	12.2772	2.37	8.08583
Pickering and Johnston (1998)	Metapelite	two-mica pelites	10	925	70.48	0.25	14.38	1.32941		0.27	0.89	2.76	5.13		0.2			95.65	7.89	1.8587	1.42476	1.2279	0.629752	5.5965	26.579	9.29348	2.67	8.99081
Pickering and Johnston (1998)	Metapelite	two-mica pelites	10	950	72.81	0.32	14.25	1.4		0.32	0.74	1.94	5.14					96.88	7.08	2.64948	1.62768	1.41086	0.481172	5.09638	28.9477	13.2474	2.22	8.28488
Pickering and Johnston (1998)	Metapelite	two-mica pelites	10	975	70.36	0.58	13.9	1.35294		0.33	0.83	2.63	5.31		0.17			95.46	7.94	2.01901	1.3798	1.20004	0.547821	5.04608	30.3019	10.0951	2.49	8.25935
Douce and Johnston (1991)	Metapelite	natural metapclitic rock (HQ36)	7	825	67.22	0.08	13.56	1.275	0.04	0.31	0.55	3.18	5.22		0.09			95.25	8.4	1.64151	1.24618	1.1413	0.385577	5.22861	30.2347	8.20755	1.65	8.55521
Douce and Johnston (1991)	Metapelite	natural metapclitic rock (HQ36)	7	850	70.06	0.1	13.34	1.3175	0.07	0.33	0.3	2.23	5.6		0			99.06	7.83	2.51121	1.37105	1.29827	0.20169	4.93284	30.8654	12.5561	0.9	8.09712
Douce and Johnston (1991)	Metapelite	natural metapclitic rock (HQ36)	7	875	69.72	0.13	14.85	1.4025	0	0.35	0.35	1.77	5.61		0.05			98.58	7.38	3.16949	1.65296	1.54362	0.221295	5.16426	30.787	15.8475	1.05	8.47361
Douce and Johnston (1991)	Metapelite	natural metapclitic rock (HQ36)	7	900	70.85	0.38	13.72	1.462	0.02	0.35	0.24	1.32	5.31		0.05			97.4	6.63	4.02273	1.73257	1.64208	0.147417	4.63519	29.9088	20.1136	0.72	7.57174
Douce and Johnston (1991)	Metapelite	natural metapclitic rock (HQ36)	7	950	71.41	0.28	13.84	1.513	0.03	0.39	0.15	0.87	6.52		0.06			98.56	7.39	7.49425	1.63048	1.57973	0.0870325	4.41677	31.4811	37.4713	0.45	7.27273
Douce and Johnston (1991)	Metapelite	natural metapclitic rock (HQ36)	7	975	70.79	0.51	13.14	1.6915	0.15	0.87	0.39	0.85	6.38		0.07			98.22	7.23	7.50588	1.5824	1.45791	0.154114	2.85595	47.8289	37.5294	1.17	5.12981
Douce and Johnston (1991)	Metapelite	natural metapclitic rock (HQ36)	7	1000	70.21	0.61	13.25	1.819	0.1	0.66	0.39	0.89	6.72		0.09			98.36	7.61	7.55056	1.51642	1.4026	0.166812	3.11714	39.2737	37.7528	1.17	5.3449
Douce and Johnston (1991)	Metapelite	natural metapclitic rock (HQ36)	7	1075	72.95	0.61	12.9	1.7085	0.13	0.88	0.38	0.82	6.23		0.07			100.02	7.05	7.59756	1.59414	1.46874	0.148566	2.77399	47.8646	37.9878	1.14	4.98358
Douce and Johnston (1991)	Metapelite	natural metapclitic rock (HQ36)	10	825	69.36	0.02	13.55	1.377	0.01	0.45	0.6	2.89	5.32		0.14			98.64	8.21	1.84083	1.28895	1.16777	0.352772	4.38187	36.8087	9.20415	1.8	7.41653
Douce and Johnston (1991)	Metapelite	natural metapclitic rock (HQ36)	10	850	70.86	0.13	14.25	1.445	0.05	0.41	0.39	2.24	5.69		0.05			100.19	7.93	2.54018	1.44764	1.35037	0.229649	4.61523	33.5876	12.7009	1.17	7.68194
Douce and Johnston (1991)	Metapelite	natural metapclitic rock (HQ36)	10	875	70.39	0.17	13.65	1.377	0.01	0.37	0.28	1.65	6.2		0.09			99.26	7.85	3.75758	1.44827	1.37405	0.176154	4.72329	32.384	18.7879	0.84	7.81339
Douce and Johnston (1991)	Metapelite	natural metapclitic rock (HQ36)	10	900	71.54	0.21	13.46	1.3685	0.03	0.41	0.23	1.29	6.06		0.1			98.48	7.35	4.69767	1.55046	1.4792	0.140369	4.51822	34.8116	23.4884	0.69	7.56818
Douce and Johnston (1991)	Metapelite	natural metapclitic rock (HQ36)	10	925	71.85	0.26	13.8	1.36	0.02	0.37	0.21	1.22	6.13		0.07			98.85	7.35	5.02459	1.59686	1.5293	0.133228	4.81539	32.6566	25.123	0.63	7.97688
Douce and Johnston (1991)	Metapelite	natural metapclitic rock (HQ36)	10	950	73.66	0.37	13.46	1.4025	0.05	0.33	0.13	1.1	6.86		0.04			101.29	7.96	6.23636	1.45755	1.42118	0.0836672	4.7647	29.5475	31.1818	0.39	7.76912
Douce and Johnston (1991)	Metapelite	natural metapclitic rock (HQ36)	10	975	73.13	0.37	13.62	1.479	0.03	0.49	0.13	0.97	6.92		0.1			101.14	7.89	7.13402	1.49905	1.46104	0.0708031	4.08004	37.1279	35.6701	0.39	6.91722
Douce and Johnston (1991)	Metapelite	natural metapclitic rock (HQ36)	10	975	70.86	0.42	13.37	2.4905	0.04	0.86	0.17	0.93	6.69		0.06			99.86	7.62	7.19355	1.52434	1.47245	0.0541346	2.34172	38.0995	35.9677	0.51	3.99045
Douce and Johnston (1991)	Metapelite	natural metapclitic rock (HQ36)	10	1000	72.63	0.35	13.48	1.7595	0.04	0.7	0.2	0.85	6.4		0.08			99.93	7.25	7.52941	1.61912	1.55136	0.085209	3.15881	41.4905	37.6471	0.6	5.48079
Douce and Johnston (1991)	Metapelite	natural metapclitic rock (HQ36)	10	1025	70.62	0.65	13.4	2.771	0.11	1.04	0.26	0.79	5.98		0.11			99.12	6.77	7.56962	1.72409	1.62524	0.0720287	2.04181	40.083	37.8481	0.78	3.51614
Douce and Johnston (1991)	Metapelite	natural metapclitic rock (HQ36)	10	1075	69.44	0.73	13.64	2.584	0.08	1.09	0.28	0.84	6.05		0.06			98.37	6.89	7.20238	1.72	1.61625	0.0792465	2.12332	42.9184	36.0119	0.84	3.71257
Douce and Johnston (1991)	Metapelite	natural metapclitic rock (HQ36)	13	900	68.15	0.28	14.14	1.2835	0.02	0.41	0.21	1.79	5.92		0.05			99.74	7.71	3.30726	1.51193	1.45262	0.133572	4.94678	36.2806	16.5363	0.63	8.34957
Douce and Johnston (1991)	Metapelite	natural metapclitic rock (HQ36)	13	950	68.46	0.26	13.51	1.19	0.04	0.34	0.1	1.21	7.72		0.09			98.57	8.93	6.38017	1.30576	1.28321	0.0713355	5.30077	33.7427	31.9008	0.3	8.83007
Gardien et al. (1995)	Metapelite	two-mica pelites (BPQM)	10	750	63.38	0.05	13.46	1.12	0.02	0.07	1.28	1.05	2.99					83.42	4.04	2.84762	2.71174	1.84616	1.31747	7.61996	10.0236	14.2381	3.84	11.3109
Gardien et al. (1995)	Metapelite	two-mica pelites (BPQM)	10	750	63.42	0.05	13.72	0.95	0.05	0.08	0.956	2.05	2.29					83.566	4.34	1.11707	2.3449	1.80785	1.12103	8.84895	13.051	5.58537	2.868	13.3204
Gardien et al. (1995)	Metapelite	two-mica pelites (BPQM)	10	825	68.45	0.13	14.99	1.39	0	0.28	2.91	2.52	4.89					95.56	7.41	1.94048	1.5882	1.01772	1.97361	5.59175	26.4193	9.70238	8.73	8.97605
Gardien et al. (1995)	Metapelite	two-mica pelites (BPQM)	10	825	67.12	0.12	15.25	2.59	0.04	0.34	2.18	2.78	4.59					95.01	7.37	1.65108	1.59831	1.12922	0.873906	3.36245	18.9619	8.2554	6.54	5.20478
Gardien et al. (1995)	Metapelite	two-mica pelites (BPQM)	10	850	66.01	0.12	14.06	1.12	0.02	0.15	3.1	2.76	4.74					92.08	7.5	1.71739	1.45386	0.918536	2.86279	7.14153	19.2714	8.58696	9.3	11.0709
Gardien et al. (1995)	Metapelite	two-mica pelites (BPQM)	10	850	62.76	0.36	14.54	2.58	0.13	0.58	1.76	1.87	4.81					89.39	6.68	2.57219	1.75551	1.26629	0.623973	2.83528	28.6073	12.861	5.28	4.60127
Gardien et al. (1995)	Metapelite	two-mica pelites (BPQM)	10	950	69.89	0.36	17.28	1.65	0.1	0.39	1.04	3.02	4.37					98.1	7.39	1.44702	1.7818	1.49109	0.568174	5.19242	29.642	7.2351	3.12	8.47059
Gardien et al. (1995)	Metapelite	two-mica pelites (BPQM)	10	950	69.49	0.4	19.52	1.83	0.03	0.42	1.08	2.93	4.34					100.04	7.27	1.48123	2.05096	1.70019	0.536605	5.33444	29.0319	7.40614	3.24	8.67556
Grant (2004)	Metapelite	Pelite GLC11-4 + 21.8% additional quartz	1	800	73.74	0.12	12.45	0.99	0	0.19	0.17	1.08	8.1					96.82	9.18	7.5	1.18078	1.14715	0.163928	6.60316	25.489	37.5	0.51	10.5508
Grant (2004)	Metapelite	Pelite GLC11-4	2	800	75.01		10.88	1.55				1.55	6.16					95.15	7.71	3.97419	1.18039	1.18039
Grant (2004)	Metapelite	Pelite GLC11-4	2	800	72.26	0.03	11.91	1.62	0.04	0.15	0.25	1.48	5.56					93.31	7.04	3.75676	1.40902	1.33712	0.169708	4.44685	14.1661	18.7838	0.75	6.72881
Grant (2004)	Metapelite	Pelite GLC11-4	2	820	74.66		11.68	1.59		0.16	0.14	1.49	6.67					96.39	8.16	4.47651	1.20779	1.17681	0.0956537	4.38929	15.2086	22.3826	0.42	6.67429
Grant (2004)	Metapelite	Pelite GLC11-4	2	820	73.05	0.11	11.9	1.75	0.02	0.17	0.19	1	6.71					94.9	7.71	6.71	1.33591	1.28604	0.118572	4.08462	14.7595	33.55	0.57	6.19792
Grant (2004)	Metapelite	Pelite GLC11-4	2	820	73.75	0.06	11.73	1.47	0.02	0.08	0.22	1.42	6.06					94.82	7.48	4.26761	1.31869	1.26195	0.17479	5.12589	8.84257	21.338	0.66	7.56774
Grant (2004)	Metapelite	Pelite GLC11-4 + 21.8% quartz	2	840	76.71	0.16	11.47	1.5	0	0.14	0.15	0.94	6.41					97.47	7.35	6.81915	1.3519	1.30979	0.109846	4.61994	14.2632	34.0957	0.45	6.9939
Grant (2004)	Metapelite	Pelite GLC11-4	2	840	72.67	0.11	11.73	1.64	0.02	0.14	0.18	1.36	6.14					93.99	7.5	4.51471	1.32049	1.27357	0.122049	4.3746	13.2064	22.5735	0.54	6.58989
Grant (2004)	Metapelite	Pelite GLC11-4 + 21.8% quartz	1	760	70.82	0	11.22	1.03	0.02	0.07	0.26	1.32	5.71					90.45	7.03	4.32576	1.34342	1.27145	0.288467	6.8469	10.8048	21.6288	0.78	10.2
Grant (2004)	Metapelite	Pelite GLC11-4 + 21.8% quartz	1	800	76.61	0.15	10.45	1.11	0	0.29	0.12	0.7	6.5					95.93	7.2	9.28571	1.27642	1.24328	0.0945012	4.52638	31.7724	46.4286	0.36	7.46429
Grant (2004)	Metapelite	Pelite GLC11-4 + 21.8% quartz	2	720	72.48		12.15	1.27			0.38	0.96	6.78					94.02	7.74	7.0625	1.36245	1.26449
Grant (2004)	Metapelite	Pelite GLC11-4 + 21.8% quartz	2	720	73.86	0.07	12.05	1.11	0.04	0.29	0.22	0.46	4.92					93.02	5.38	10.6957	1.98125	1.85899	0.173252	5.21941	31.7724	53.4783	0.66	8.60714
Grant (2004)	Metapelite	Pelite GLC11-4 + 21.8% quartz + 22.6% sillimanite	2	720	72.95		12.98	1.55			0.45	1.22	6.58					95.71	7.8	5.39344	1.42184	1.3049
Grant (2004)	Metapelite	Pelite GLC11-4 + 21.8% quartz + 22.6% sillimanite	2	720	71.01	0.1	13.89	1.74	0.02	0.32	0.29	0.5	4.89					92.75	5.39	9.78	2.27133	2.09105	0.160818	4.23658	24.6877	48.9	0.87	6.74272
Grant (2004)	Metapelite	Pelite GLC11-4	2	740	73.12	0.03	11.1	0.98	0.01	0.11	0.16	0.5	5.57					91.57	6.07	11.14	1.62011	1.55413	0.174304	6.65101	16.6715	55.7	0.48	10.1835
Grant (2004)	Metapelite	Pelite GLC11-4	2	760	71.02	0.06	11.06	1.36	0.03	0.14	0.14	0.47	6.46					90.74	6.93	13.7447	1.42428	1.37907	0.111441	4.84228	15.5039	68.7234	0.42	7.37333
Grant (2004)	Metapelite	Pelite GLC11-4	2	780	70.09	0.05	11.34	1.62	0.03	0.17	0.14	0.96	6.11					90.51	7.07	6.36458	1.38418	1.34247	0.0932748	4.15554	15.7572	31.8229	0.42	6.3352
Grant (2004)	Metapelite	Pelite GLC11-4 + 21.8% quartz + 22.6% sillimanite	2	790	72.88	0.09	10.4	1.82	0.01	0.2	0.14	0.65	5.41					91.58	6.06	8.32308	1.50182	1.44857	0.082412	3.36724	16.379	41.6154	0.42	5.14851
Grant (2004)	Metapelite	Pelite GLC11-4	2	800	70.08	0.05	11.27	1.9	0.01	0.18	0.13	0.95	6.06					90.63	7.01	6.37895	1.38759	1.34835	0.0749972	3.57605	14.4467	31.8947	0.39	5.41827
Grant (2004)	Metapelite	Pelite GLC11-4	2	820	69.71	0.07	11.6	2.14	0.02	0.23	0.12	0.89	6.2					90.96	7.09	6.96629	1.41899	1.3821	0.060293	3.20569	16.0771	34.8315	0.36	4.89451
Grant (2004)	Metapelite	Pelite GLC11-4 + 21.8% quartz + 22.6% sillimanite	2	840	72.82	0.21	10.08	1.97	0.04	0.41	0.1	0.53	5.32					91.46	5.85	10.0377	1.52033	1.47976	0.047438	2.63006	27.0586	50.1887	0.3	4.23529
Grant (2004)	Metapelite	Pelite GLC11-4	2	840	70.23	0.11	11.8	2.19	0.03	0.3	0.13	0.75	6.33					91.85	7.08	8.44	1.45945	1.418	0.0611278	3.05179	19.6251	42.2	0.39	4.73896
Grant (2004)	Metapelite	Pelite GLC11-4 + 21.8% quartz	3.5	710	73.06	0.04	11.35	0.92	0	0.12	0.19	0.84	6.12					92.62	6.96	7.28571	1.41769	1.35905	0.214684	7.05377	18.8635	36.4286	0.57	10.9135
Grant (2004)	Metapelite	Pelite GLC11-4 + 21.8% quartz + 22.6% sillimanite	3.5	710	69.67	0.1	12.83	1.24	0.04	0.24	0.24	0.61	5.59					90.55	6.2	9.16393	1.81883	1.71288	0.18437	5.42105	25.6499	45.8197	0.72	8.66892
Grant (2004)	Metapelite	Pelite GLC11-4 + 21.8% quartz	3.5	750	72.33	0.06	10.98	1.37	0.04	0.18	0.13	0.71	5.49					91.29	6.2	7.73239	1.54425	1.49457	0.0985054	4.57612	18.9751	38.662	0.39	7.08387
Grant (2004)	Metapelite	Pelite GLC11-4 + 21.8% quartz + 22.6% sillimanite	3.5	750	73.4	0.1	11.53	1.48	0.01	0.13	0.15	0.44	5.81					93.04	6.25	13.2045	1.64422	1.58267	0.112274	4.74673	13.5371	66.0227	0.45	7.16149
Vielzeuf and Holloway (1988)	Metapelite	Natural metapelite	10	1250	65.8	0.8	18.6	6.4		2.5	1.6	1.7	2.6					100	4.3	1.52941	3.31506	2.18316	0.188828	1.20736	41.0469	7.64706	4.8	2.08989
Vielzeuf and Holloway (1988)	Metapelite	Natural metapelite	10	1200	64.8	1	18.2	6.8		2.5	1.6	2.2	3.1					100.2	5.3	1.40909	2.60952	1.84146	0.182117	1.13941	39.5883	7.04545	4.8	1.95699
Vielzeuf and Holloway (1988)	Metapelite	Natural metapelite	10	1150	65.6	0.9	17.5	6.5		2.2	1.7	2.6	3.1					100.1	5.7	1.19231	2.29283	1.63196	0.208999	1.18334	37.6281	5.96154	5.1	2.01149
Vielzeuf and Holloway (1988)	Metapelite	Natural metapelite	10	1100	65.5	1.1	17.6	5.5		2.1	1.9	2.7	3.6					100	6.3	1.33333	2.11077	1.49246	0.263363	1.34181	40.4963	6.66667	5.7	2.31579
Vielzeuf and Holloway (1988)	Metapelite	Natural metapelite	10	1050	66.6	1	17.7	5.1		2	1.7	2.8	3.1					100	5.9	1.10714	2.2232	1.60148	0.251365	1.43949	41.1417	5.53571	5.1	2.49296
Vielzeuf and Holloway (1988)	Metapelite	Natural metapelite	10	1000	69.3	0.6	17.2	2.4		1.6	1.7	3.5	3.7					100	7.2	1.05714	1.76185	1.33818	0.414717	2.30786	54.3022	5.28571	5.1	4.3
Vielzeuf and Holloway (1988)	Metapelite	Natural metapelite	10	950	69.3	0.6	17	2.9		1.2	1.8	2.8	4.2					99.8	7	1.5	1.85749	1.36824	0.457671	2.37743	42.448	7.5	5.4	4.14634
Vielzeuf and Holloway (1988)	Metapelite	Natural metapelite	10	900	71.3	0.6	16.1	1.9		1.3	1.6	3	4.2					100	7.2	1.4	1.69811	1.29942	0.486091	2.69031	54.9461	7	4.8	5.03125
Vielzeuf and Holloway (1988)	Metapelite	Natural metapelite	10	875	73.2	0.3	16.1	1.5		1	0.4	3.1	4.4					100	7.5	1.41935	1.63251	1.52039	0.156129	3.45642	54.3022	7.09677	1.2	6.44
Vielzeuf and Holloway (1988)	Metapelite	Natural metapelite	8	800	74.7	0.1	16.4	2.2		1.2	2	0.2	2.9					99.7	3.1	14.5	4.72908	2.30851	0.590564	2.66354	49.2962	72.5	6	4.82353
Green (1976)	Metapelite	A pelite glass (similar to "average" pelite)	4	780	74.1	0.5	14	3.6		1	1.8	1.1	3.9					100	5	3.54545	2.32141	1.50482	0.428462	1.83293	33.1158	17.7273	5.4	3.04348
Green (1976)	Metapelite	A pelite glass (similar to "average" pelite)	10	820	72.6	0.1	16.7	1.7		0.7	2.9	1.6	3.7					100	5.3	2.3125	2.51625	1.40225	1.26047	3.99236	42.328	11.5625	8.7	6.95833
Green (1976)	Metapelite	A pelite glass (similar to "average" pelite)	10	1040	66.2	0.8	18	5		1.6	2.7	1.8	3.9					100	5.7	2.16667	2.50614	1.48868	0.440563	1.61545	36.3211	10.8333	8.1	2.72727
Douce and Harris (1998)	Metapelite	Muscovite schist	6	750	74.95	0.14	15.73	1.01	0.04	0.34	0.56	4.53	2.7					93·77	7.23	0.596026	1.51622	1.38072	0.443974	6.85925	37.5011	2.98013	1.68	11.6519
Douce and Harris (1998)	Metapelite	Muscovite schist	6	750	74.7	0.1	15.99	0.87	0.04	0.35	0.77	4.18	3.01					93·50	7.19	0.720096	1.57782	1.38631	0.660392	7.54289	41.7613	3.60048	2.31	13.1066
Douce and Harris (1998)	Metapelite	Muscovite schist	6	775	75.43	0.17	15.04	0.76	0.04	0.18	0.52	3.57	4.29					96·20	7.86	1.20168	1.43017	1.3122	0.616398	9.80582	29.6842	6.0084	1.56	16
Douce and Harris (1998)	Metapelite	Muscovite schist	6	775	74.65	0.11	15.55	0.76	0.06	0.26	0.61	3.79	4.2					95·54	7.99	1.10818	1.44239	1.30785	0.638805	8.95668	37.8797	5.5409	1.83	15.2451
Douce and Harris (1998)	Metapelite	Muscovite schist	6	800	74.09	0.15	15.86	1	0.05	0.21	0.49	3.22	4.91					96·79	8.13	1.52484	1.4946	1.37884	0.456804	8.13233	27.2363	7.62422	1.47	13.1074
Douce and Harris (1998)	Metapelite	Muscovite schist	6	820	74.94	0.11	14.95	0.9	0.04	0.24	0.47	3.72	4.62					97·15	8.34	1.24194	1.34441	1.24847	0.453512	7.93433	32.2179	6.20968	1.41	13.114
Douce and Harris (1998)	Metapelite	Muscovite schist	6	850	74.3	0.15	15.01	0.94	0.06	0.24	0.46	3.85	4.99					97·86	8.84	1.2961	1.27913	1.19403	0.430883	7.73321	31.2757	6.48052	1.38	12.7203
Douce and Harris (1998)	Metapelite	Muscovite schist	6	900	73.8	0.29	15.13	0.86	0.03	0.39	0.42	3.88	5.19					98·54	9.07	1.33763	1.2608	1.18537	0.346016	6.85589	44.6999	6.68814	1.26	12.104
Douce and Harris (1998)	Metapelite	Muscovite schist	8	800	74.14	0.12	15.95	0.99	0.03	0.34	0.62	3.86	3.95					94·28	7.81	1.02332	1.50114	1.35716	0.497703	7.04234	37.971	5.11658	1.86	11.9925
Douce and Harris (1998)	Metapelite	Muscovite schist	10	700	73.2	0.04	16.01	0.7	0.02	0.19	1.46	6.67	1.71					93·93	8.38	0.256372	1.24851	1.03439	1.80093	10.8621	32.6057	1.28186	4.38	17.9888
Douce and Harris (1998)	Metapelite	Muscovite schist	10	750	74.47	0.08	16	0.71	0.02	0.19	0.87	5.74	1.91					91·45	7.65	0.332753	1.39011	1.22215	1.06292	10.7518	32.2947	1.66376	2.61	17.7778
Douce and Harris (1998)	Metapelite	Muscovite schist	10	750	73.66	0.06	16.36	0.66	0.02	0.41	1.41	5.32	2.11					93·86	7.43	0.396617	1.48249	1.20303	1.29889	8.28926	52.5453	1.98308	4.23	15.2897
Douce and Harris (1998)	Metapelite	Muscovite schist	10	775	73.75	0.03	15.75	0.74	0.03	0.41	1.52	5.82	1.94					90·20	7.76	0.333333	1.34915	1.09091	1.32406	7.54613	49.6872	1.66667	4.56	13.6957
Douce and Harris (1998)	Metapelite	Muscovite schist	10	835	73.68	0.19	16.17	0.75	0.05	0.25	0.61	4.92	3.4					94·66	8.32	0.691057	1.3734	1.25517	0.653671	9.53055	37.2705	3.45528	1.83	16.17
Douce and Harris (1998)	Metapelite	Muscovite schist	10	850	73.8	0.15	16.07	0.73	0.02	0.2	0.65	3.61	4.77					95·84	8.38	1.32133	1.44754	1.30828	0.766492	10.4229	32.811	6.60665	1.95	17.2796
Douce and Harris (1998)	Metapelite	Muscovite schist	10	900	73.4	0.24	15.25	0.74	0.07	0.35	0.52	4.35	5.08					97·47	9.43	1.16782	1.20511	1.12134	0.488489	7.87951	45.7419	5.83908	1.56	13.9908
Douce and Harris (1998)	Metapelite	Muscovite–biotite schist	6	750	75.6	0.06	15.23	1.05	0.02	0.17	0.82	3.17	3.88					94·67	7.05	1.22397	1.61773	1.39657	0.77648	7.93222	22.3955	6.11987	2.46	12.4836
Douce and Harris (1998)	Metapelite	Muscovite–biotite schist	10	820	74.43	0.19	15.76	1.08	0.05	0.39	1.05	3.21	3.82					92·14	7.03	1.19003	1.67387	1.3917	0.757832	6.25631	39.1601	5.95016	3.15	10.7211
Douce and Harris (1998)	Metapelite	Muscovite–biotite schist	10	820	74.49	0.13	15.9	0.98	0.04	0.26	1.01	3.17	3.91					93·67	7.08	1.23344	1.68309	1.40918	0.896486	7.76242	32.1063	6.16719	3.03	12.8226
Douce and Harris (1998)	Metapelite	Muscovite–biotite schist	10	820	74.52	0.13	15.65	1.03	0.02	0.32	1.15	3.07	4.11					93·05	7.18	1.33876	1.64756	1.35034	0.920648	6.8911	35.6403	6.69381	3.45	11.5926
Douce and McCarthy (1998)	Metapelite	Muscovite schist	15	950	74.65	0.27	15.56	0.35	0.01	0.38	0.62	3.89	4.19					96.68	8.08	1.07712	1.42303	1.29004	0.773219	10.6733	65.931	5.3856	1.86	21.3151
Douce and McCarthy (1998)	Metapelite	Muscovite schist	21	950	71.98	0.26	16.31	0.25	0.07	0.28	0.98	4.56	5.27					96.26	9.83	1.1557	1.23509	1.08825	1.67616	15.3434	66.6258	5.77851	2.94	30.7736
Douce and McCarthy (1998)	Metapelite	Muscovite schist	30	1075	72.79	0.3	15.91	0.52	0.05	0.11	0.47	4.17	5.54					95.18	9.71	1.32854	1.23753	1.1604	0.840935	15.6572	27.3812	6.64269	1.41	25.254
Douce and McCarthy (1998)	Metapelite	Muscovite schist	6	750	74.95	0.14	15.73	1.01	0.04	0.34	0.56	4.53	2.7					93.77	7.23	0.596026	1.51622	1.38072	0.443974	6.85925	37.5011	2.98013	1.68	11.6519
Douce and McCarthy (1998)	Metapelite	Muscovite schist	10	700	73.2	0.04	16.01	0.7	0.02	0.19	1.46	6.67	1.71					93.93	8.38	0.256372	1.24851	1.03439	1.80093	10.8621	32.6057	1.28186	4.38	17.9888
Douce and McCarthy (1998)	Metapelite	Muscovite schist	10	750	74.47	0.04	16	0.71	0.02	0.19	0.87	5.74	1.91					91.45	7.65	0.332753	1.39011	1.22215	1.06292	10.7518	32.2947	1.66376	2.61	17.7778
Douce and McCarthy (1998)	Metapelite	Muscovite schist	21	700	72.56	0.09	18.57	0.41	0.04	0.13	1.14	4.07	3.34					91.18	7.41	0.820639	1.80108	1.49962	2.27604	20.3923	36.1089	4.10319	3.42	34.3889
Douce and McCarthy (1998)	Metapelite	Muscovite schist	27	950	74.6	0.14	16.75	0.47	0	0.05	0.75	3.88	3.36					92.1	7.24	0.865979	1.67173	1.47147	1.7186	21.1108	15.9396	4.3299	2.25	32.2115
Schmidt et al. (2004)	Metapelite	CO821 (Pelite)	40	850	76.8	0.29	13.42	0.81	0.01	0.32	0.85	2.36	5.12					100	7.48	2.16949	1.42401	1.22339	0.788931	6.85095	41.3205	10.8475	2.55	11.8761
Schmidt et al. (2004)	Metapelite	CO821 (Pelite)	40	900	76.62	0.37	13.38	0.77	0.03	0.2	0.65	2.4	5.58					100	7.98	2.325	1.33964	1.1979	0.739275	8.37003	31.6459	11.625	1.95	13.7938
Schmidt et al. (2004)	Metapelite	CO821 (Pelite)	40	950	75	0.91	13.57	1.14	0.02	0.22	0.87	2.68	5.59					100	8.27	2.08582	1.29742	1.12698	0.727513	6.24136	25.5941	10.4291	2.61	9.97794
Schmidt et al. (2004)	Metapelite	CO821 (Pelite)	40	1000	71.4	1.2	14.66	2.03	0.01	0.61	1.37	3.45	5.27					100	8.72	1.52754	1.28828	1.05693	0.56307	3.31401	34.8793	7.63768	4.11	5.55303
Schmidt et al. (2004)	Metapelite	CO821 (Pelite)	50	950	72.02	0.39	14.98	1.14	0.01	0.28	0.87	4	6.31					100	10.31	1.5775	1.11708	0.999216	0.680044	6.44033	30.4489	7.8875	2.61	10.5493
Schmidt et al. (2004)	Metapelite	CO821 (Pelite)	50	1000	71.55	0.48	15.27	1.33	0	0.32	0.93	3.9	6.2					100	10.1	1.58974	1.1633	1.03055	0.626991	5.66234	30.014	7.94872	2.79	9.25455
Rapp et al. (1999)	Slab-derived melts and peridotite	Meta-calcalkaline basaltic andesite (Amphibolite) (N-MORB/back-arc basin)	3.2	1100	65.93	1.31	17.55	3.15	0.12	1.02	1.47	6.72	2.55					99.82	9.27	0.379464	1.27038	1.06445	0.379094	2.48934	36.5953	1.89732	4.41	4.20863
Rapp et al. (1999)	Slab-derived melts and peridotite	Meta-calcalkaline basaltic andesite (Amphibolite) (N-MORB/back-arc basin)	3.8	1100	67.52	1.53	15.67	3.07	0.06	1.36	2.27	4.56	3.68					99.72	8.24	0.807018	1.36444	1.00374	0.529355	2.00987	44.122	4.03509	6.81	3.53725
Rapp et al. (1999)	Slab-derived melts and peridotite	Basalt + depleted mantle peridotite (10%)	3.8	1100	65.43	1.98	12.91	4.05	0.08	2.75	2.15	6.25	3.83					99.43	10.08	0.6128	0.894847	0.704079	0.307717	1.01629	54.7572	3.064	6.45	1.89853
Rapp et al. (1999)	Slab-derived melts and peridotite	Basalt + depleted mantle peridotite (16%)	3.8	1100	61.1	2.19	12.98	5.5	0.11	3.94	2.25	6.18	5.12					99.37	11.3	0.828479	0.826322	0.655591	0.230197	0.730416	56.0801	4.14239	6.75	1.375
Rapp et al. (1999)	Slab-derived melts and peridotite	Basalt + fertile mantle peridotite (12%)	3.8	1100	65.63	1.99	12.6	4.02	0.04	2.36	2	3.69	6.99					99.32	10.68	1.89431	0.924022	0.729493	0.311481	1.07932	51.1338	9.47154	6	1.97492
Rapp et al. (1999)	Slab-derived melts and peridotite	Basalt + fertile mantle peridotite (15%)	3.8	1100	64.41	1.98	13.03	4.39	0.06	2.76	1.98	4.58	6.32					99.51	10.9	1.37991	0.906438	0.724903	0.272494	0.986311	52.844	6.89956	5.94	1.82238
Related references:
[1] Adam, J., Rushmer, T., O’Neil, J., Francis, D., 2012. Hadean greenstones from the Nuvvuagittuq fold belt and the origin of the Earth’s early continental crust. Geology 40, 363–366.
[2] Auzanneau, E., Vielzeuf, D., Schmidt, M.W., 2006. Experimental evidence of decompression melting during exhumation of subducted continental crust. Contributions to Mineralogy and Petrology 152, 125–148.
[3] Beard, J.S., Lofgren, G.E., 1991. Dehydration melting and water-saturated melting of basaltic and andesitic greenstones and amphibolites at 1, 3, and 6.9 kb. Journal of Petrology 32, 365–401.
[4] Conrad, W.K., Nicholls, I.A., Wall, V.J., 1988. Water-saturated and -undersaturated melting of metaluminous and peraluminous crustal compositions at 10 Kb: Evidence for the origin of silicic magmas in the Taupo Volcanic Zone, Bew Zealand, and other occurrences. Journal of Petrology 29, 765–803.
[5] Douce, A.E.P., 1997. Generation of metaluminous A-type granites by low-pressure melting of calc-alkaline granitoids. Geology 25, 743–746.
[6] Douce, A.E.P., 2005. Vapor-absent melting of tonalite at 15–32 kbar. Journal of Petrology 46, 275–290.
[7] Douce, A.E.P., Beard, J.S., 1995. Dehydration-melting of biotite gneiss and quartz amphibolite from 3 to 15 Kbar. Journal of Petrology 36, 707–738.
[8] Douce, A.E.P., Beard, J.S., 1996. Effects of P, f(O2) and Mg/Fe ratio on dehydration melting of model metagreywackes. Journal of Petrology 37, 999–1024.
[9] Douce, A.E.P., Harris, N., 1998. Experimental constraints on Himalayan anatexis. Journal of Petrology 39, 689–710.
[10] Douce, A.E.P., Johnston, A.D., 1991. Phase equilibria and melt productivity in the pelitic system: implications for the origin of peraluminous granitoids and aluminous granulites. Contributions to Mineralogy and Petrology 107, 202–218.
[11] Douce, A.E.P., McCarthy, T.C., 1998. Melting of Crustal Rocks During Continental Collision and Subduction. Chapter 2 in When continents collide. Kluwer Academic Publishers, Dordrecht, 27–55.
[12] Gardien, V., Thompson, A.B., Grujic, D., Ulmer, P., 1995. Experimental melting of biotite + plagioclase + quartz ± muscovite assemblages and implications for crustal melting. Journal of Geophysical Research-Solid Earth 100, 15581–15591.
[13] Grant, J.A., 2004. Liquid compositions from low-pressure experimental melting of pelitic rock from Morton Pass, Wyoming, USA. Journal of Metamorphic Geology 22, 65–78.
[14] Green, T.H., 1976. Experimental generation of cordierite- or garnet-bearing granitic liquids from a pelitic composition. Geology 4, 85–88.
[15] Hastie, A.R., Fitton, J.G., Bromiley, G.D., Butler, I.B., Odling, N.W.A., 2016. The origin of Earth's first continents and the onset of plate tectonics. Geology 44, 855–858.
[16] Laurie, A., Stevens, G., 2012. Water-present eclogite melting to produce Earth’s early felsic crust. Chemical Geology 314–317, 83–95.
[17] López, S., Castro, A., 2001. Determination of the fluid-absent solidus and supersolidus phase relationships of MORB-derived amphibolites in the range 4–14 kbar. American Mineralogist 86, 1396–1403.
[18] Montel, J.M., Vielzeuf, D., 1997. Partial melting of metagreywackes, Part II. Compositions of minerals and melts. Contributions to Mineralogy and Petrology 128, 176–196.
[19] Pickering, J.M., Johnston, A.D., 1998. Fluid-absent melting behavior of a two-mica metapelite: Experimental constraints on the origin of black hills granite. Journal of Petrology 39, 1787–1804.
[20] Qian, Q., Hermann, J., 2013. Partial melting of lower crust at 10-15 kbar: constraints on adakite and TTG formation. Contributions to Mineralogy and Petrology 165, 1195–1224.
[21] Rapp, R.P., 1995. Amphibole-out phase boundary in partially melted metabasalt, its control over liquid fraction and composition, and source permeability. Journal of Geophysical Research Solid Earth 100, 601–615.
[22] Rapp, R.P., Watson, E.B., 1995. Dehydration Melting of Metabasalt at 8–32 kbar: Implications for Continental Growth and Crust-Mantle Recycling. Journal of Petrology 36, 891–931.
[23] Rapp, R.P., Shimizu, N., Norman, M.D., Applegate, G.S., 1999. Reaction between slab-derived melts and peridotite in the mantle wedge: Experimental constraints at 3.8 GPa. Chemical Geology 160, 335–356.
[24] Rushmer, T., 1991. Partial melting of two amphibolites: contrasting experimental results under fluid-absent conditions. Contributions to Mineralogy and Petrology 107, 41–59.
[25] Schmidt, M.W., Vielzeuf, D., Auzanneau, E., 2004. Melting and dissolution of subducting crust at high pressures: the key role of white mica. Earth and Planetary Science Letters 228, 65–84.
[26] Sen, C., Dunn, T., 1994. Dehydration melting of a basaltic composition amphibolite at 1.5 and 2.0 GPa: Implications for the origin of adakites. Contributions to Mineralogy and Petrology 117, 394–409.
[27] Singh, J., Johannes, W., 1996. Dehydration melting of tonalites. Part II. Composition of melts and solids. Contributions to Mineralogy and Petrology 125, 26–44.
[28] Sisson, T.W., Ratajeski, K., Hankins, W.B., Glazner, A.F., 2005. Voluminous granitic magmas from common basaltic sources. Contributions to Mineralogy and Petrology 148, 635–661.
[29] Skjerlie, K.P., Douce, A.E.P., 1995. Anatexis of interlayered amphibolite and pelite at 10 kbar: Effect of diffusion of major components on phase relations and melt fraction. Contributions to Mineralogy and Petrology 122, 62–78.
[30] Skjerlie, K.P., Douce, A.E.P., 2002. The fluid-absent partial melting of a zoisite-bearing quartz eclogite from 1.0 to 3.2 GPa; Implications for melting in thickened continental crust and for subduction-zone processes. Journal of Petrology 43, 291–314.
[31] Skjerlie, K.P., Douce, A.E.P., Johnston, A.D., 1993. Fluid absent melting of a layered crustal protolith: implications for the generation of anatectic granites. Contributions to Mineralogy and Petrology 114, 365–378.
[32] Skjerlie, K.P., Johnston, A.D., 1992. Vapor-absent melting at 10 kbar of a biotite- and amphibole-bearing tonalitic gneiss: Implications for the generation of A-type granites. Geology 20, 263–266.
[33] Skjerlie, K.P., Johnston, A.D., 1996. Vapour-absent melting from 10 to 20 kbar of crustal rocks that contain multiple hydrous phases: Implications for anatexis in the deep to very deep continental crust and active continental margins. Journal of Petrology 37, 661–691.
[34] Springer, W., Seck, H.A., 1997. Partial fusion of basic granulites at 5 to 15 kbar: Implications for the origin of TTG magmas. Contributions to Mineralogy and Petrology 127, 30–45.
[35] Vielzeuf, D., Holloway, J.R., 1988. Experimental determination of the fluid-absent melting relations in the pelitic system: Consequences for crustal differentiation. Contributions to Mineralogy and Petrology 98, 257–276.
[36] Watkins, J.M., Clemens, J.D., Treloar, P.J., 2007. Archaean TTGs as sources of younger granitic magmas: melting of sodic metatonalites at 0.6–1.2 GPa. Contributions to Mineralogy and Petrology 154, 91–110.
[37] Winther, K.T., 1996. An experimentally based model for the origin of tonalitic and trondhjemitic melts. Chemical Geology 127, 43–59.
[38] Wolf, M.B., Wyllie, P.J., 1994. Dehydration-melting of amphibolite at 10 kbar: The effects of temperature and time. Contributions to Mineralogy and Petrology 115, 369–383.
[39] Zhang, C., Holtz, F., Koepke, J., Wolff, P.E., Ma, C., Bédard, J.H., 2013. Constraints from experimental melting of amphibolite on the depth of formation of garnet-rich restites, and implications for models of Early Archean crustal growth. Precambrian Research 231, 206–217.
[40] Ziaja, K., Foley, S.F., White, R.W., Buhre, S., 2014. Metamorphism and melting of picritic crust in the early Earth. Lithos 189, 173–184.

## Sheet: Data 2
Supplementary Data 2. Summary of zircon Lu-Hf isotopic data for Meso- to Neoarchean TTG gneisses from the Eastern Block of NCC.
Sample and analytical spot number	Crystallization age (t, Ma)	176Lu/177Hf	176Hf/177Hf	2σ	εHf(t)	TDM (Ma)
QX69-1-07	2522	0.000941	0.281299	2e-05	2.92587	2942
QX69-1-14	2522	0.000812	0.281341	2.5e-05	4.64081	2824
QX69-1-16	2522	0.000371	0.281336	2e-05	5.21916	2833
QX69-1-19	2522	0.00072	0.281364	1.7e-05	5.61657	2763
QX69-1-30	2522	0.000769	0.281312	1.9e-05	3.68314	2875
QX69-1-32	2522	0.000829	0.281367	2e-05	5.53637	2729
QX69-1-40	2522	0.000251	0.281322	1.4e-05	4.927	2780
08QX03-1	2531	0.000269936	0.281282	2.34934e-05	3.67539	2695.61
08QX03-2	2531	0.000316685	0.281284	1.87875e-05	3.65546	2696.56
08QX03-3	2531	0.00166828	0.281411	2.25005e-05	5.86377	2616.49
08QX03-7	2531	0.000548566	0.281313	2.00193e-05	4.29549	2673.35
08QX03-8	2531	0.0013106	0.281358	2.16461e-05	4.58648	2665.03
08QX03-9	2531	0.000475854	0.281314	1.66339e-05	4.44863	2667.3
08QX03-11	2531	0.000578278	0.281281	1.79768e-05	3.11396	2718.2
08QX03-14	2531	0.000466684	0.281299	1.49495e-05	3.96194	2685.64
08QX03-15	2531	0.000494404	0.281333	1.98105e-05	5.11245	2642.26
08QX03-18	2531	0.000434884	0.281338	1.62207e-05	5.37569	2632.15
08QX03-19	2531	0.000547567	0.281321	1.67513e-05	4.57136	2662.91
08QX03-25	2531	0.000158974	0.281328	1.7039e-05	5.5044	2626.59
11WY-01	2537	0.0008	0.281243	1e-05	1.51433	2915
11WY-06	2537	0.000378	0.281241	1.1e-05	2.17123	2926
11WY-07	2537	0.00091	0.281247	1.1e-05	1.46683	2955
11WY-08	2537	0.000696	0.28129	9e-06	3.36539	2859
11WY-10	2537	0.000689	0.28123	1.2e-05	1.24346	2948
11WY-11	2537	0.001401	0.281269	1.6e-05	1.40224	2922
11WY-13	2537	0.000175	0.281282	1.2e-05	3.97968	2792
11WY-14	2537	0.000366	0.281319	9e-06	4.96614	2696
11WY-15	2537	0.00048	0.281258	8e-06	2.59989	2906
11WY-17	2537	0.000206	0.281307	8e-06	4.81536	2724
11YZZ-01	2554	0.000534	0.281282	8e-06	3.74718	2825
11YZZ-02	2554	0.000588	0.281301	1e-05	4.32917	2770
11YZZ-04	2554	0.000563	0.28125	1.3e-05	2.55863	2895
11YZZ-05	2554	0.000554	0.281292	8e-06	4.06812	2801
11YZZ-07	2554	0.000588	0.281343	1e-05	5.82303	2682
11YZZ-08	2554	0.000707	0.281279	8e-06	3.33996	2805
11YZZ-09	2554	0.000554	0.28128	1.1e-05	3.6413	2841
11YZZ-10	2554	0.000639	0.281254	8e-06	2.56888	2896
11YZZ-11	2554	0.000442	0.281305	1.3e-05	4.72506	2748
11YZZ-12	2554	0.000675	0.281326	1e-05	5.06725	2769
11YZZ-13	2554	0.000495	0.281267	9e-06	3.28141	2903
11YZZ-14	2554	0.000597	0.281268	1.1e-05	3.13979	2859
11YZZ-16	2554	0.000629	0.281289	8e-06	3.83114	2813
11YZZ-17	2554	0.000758	0.281272	1.4e-05	3.00239	2853
11YZZ-18	2554	0.000493	0.281273	1.2e-05	3.49829	2836
11YZZ-19	2554	0.000597	0.281294	1.2e-05	4.06456	2820
11YZZ-21	2554	0.000741	0.281287	1e-05	3.56545	2824
11YZZ-23	2554	0.000617	0.281272	1e-05	3.24732	2844
11YZZ-24	2554	0.000384	0.281252	1.2e-05	2.9407	2846
12LN16-1-01	2531	0.00044	0.281276	1.1e-05	3.17221	2715
12LN16-1-02	2531	0.000285	0.281258	1.1e-05	2.79877	2728
12LN16-1-03	2531	0.000869	0.281323	1.2e-05	4.10553	2682
12LN16-1-04	2531	0.000695	0.281298	1.2e-05	3.51582	2704
12LN16-1-05	2531	0.000569	0.281322	1.3e-05	4.58625	2662
12LN16-1-06	2531	0.000933	0.281325	1.1e-05	4.06652	2684
12LN16-1-07	2531	0.000901	0.281321	1.1e-05	3.97932	2687
12LN16-1-08	2531	0.000609	0.281264	1.1e-05	2.45457	2743
12LN16-1-09	2531	0.000613	0.281303	1.1e-05	3.83477	2691
12LN16-1-10	2531	0.000602	0.281315	1.2e-05	4.2805	2674
12LN16-1-11	2531	0.00066	0.281314	1e-05	4.14511	2679
12LN16-1-12	2531	0.00083	0.28133	1.2e-05	4.42161	2670
12LN16-1-13	2531	0.000471	0.281327	1.2e-05	4.93274	2649
12LN16-1-14	2531	0.000665	0.281287	1.1e-05	3.17622	2717
12LN16-1-15	2531	0.000807	0.281313	1e-05	3.85656	2691
12LN16-1-16	2531	0.000787	0.28131	1.1e-05	3.78429	2694
12LN16-1-17	2531	0.00069	0.281304	1.1e-05	3.73782	2695
12LN16-1-18	2531	0.000824	0.281316	1.2e-05	3.93401	2688
12LN16-1-19	2531	0.000297	0.281286	1.2e-05	3.77398	2692
12LN16-1-20	2531	0.000731	0.281321	1e-05	4.27189	2675
12LN16-1-21	2531	0.000541	0.2813	1.4e-05	3.85198	2691
12LN16-1-22	2531	0.000691	0.281354	1.3e-05	5.51441	2627
12LN16-1-23	2531	0.000469	0.281342	1.2e-05	5.46968	2628
12LN78-1-01	2592	0.000599	0.281326	9e-06	6.06294	2659
12LN78-1-02	2558	0.000781	0.281336	8e-06	5.32917	2658
12LN78-1-03	2558	0.000526	0.281359	9e-06	6.59092	2610
12LN78-1-04	2558	0.000514	0.281314	8e-06	5.01122	2670
12LN78-1-05	2558	0.00063	0.281307	1.1e-05	4.56041	2687
12LN78-1-06	2558	0.000599	0.281343	7e-06	5.89481	2636
12LN78-1-07	2592	0.000555	0.281356	7e-06	7.20769	2616
12LN78-1-09	2558	0.000635	0.281305	1e-05	4.48057	2690
12LN78-1-10	2558	0.000552	0.281325	1e-05	5.33635	2657
12LN78-1-11	2558	0.000552	0.281302	1.1e-05	4.51828	2688
12LN78-1-12	2592	0.000349	0.281283	8e-06	4.97431	2700
12LN78-1-13	2558	0.000681	0.281315	7e-06	4.75622	2680
12LN78-1-14	2558	0.000445	0.281274	1.1e-05	3.70853	2718
12LN78-1-15	2558	0.000527	0.281315	8e-06	5.02416	2670
12LN78-1-16	2558	0.000631	0.281304	1e-05	4.45196	2691
12LN78-1-17	2558	0.000468	0.281297	9e-06	4.48659	2689
12LN78-1-19	2558	0.000801	0.281292	2.4e-05	3.72936	2719
12LN78-1-20	2558	0.000518	0.281319	9e-06	5.1821	2662
12WW71-1	2569	0.0038	0.281452	2.7e-05	4.42778	2764
12WW71-2	2569	0.0023	0.281381	2.7e-05	4.52375	2764
12WW71-3	2569	0.0025	0.281398	2.4e-05	4.77891	2746
12WW71-5	2569	0.0018	0.281378	2.4e-05	5.29085	2716
12WW71-7	2569	0.0025	0.28142	2.5e-05	5.56144	2698
12WW71-8	2569	0.0021	0.281391	2.8e-05	5.22897	2723
12WW71-10	2569	0.0025	0.281325	2.5e-05	2.18235	2887
12WW71-11	2569	0.0021	0.281394	2.5e-05	5.33568	2717
12WW71-13	2569	0.002	0.281408	2.6e-05	6.00841	2676
12WW71-15	2569	0.0026	0.28139	3e-05	4.3196	2766
12WW71-16	2569	0.0011	0.281368	2.5e-05	6.15847	2667
12WW71-17	2569	0.0025	0.28141	2.5e-05	5.20575	2728
12WW71-18	2569	0.0011	0.281288	2.6e-05	3.31292	2832
12WW71-19	2569	0.002	0.28141	2.7e-05	6.07955	2668
12WW71-20	2569	0.0025	0.281364	2.4e-05	3.56956	2813
12WW71-21	2569	0.0035	0.281462	2.9e-05	5.30776	2721
12WW71-22	2569	0.0025	0.281385	1.8e-05	4.31651	2772
12WW77-1	2542	0.0038	0.281468	2.4e-05	4.44371	2745
12WW77-2	2542	0.0033	0.281401	2.1e-05	2.92505	2825
12WW77-3	2542	0.0026	0.281459	2.2e-05	6.19802	2644
12WW77-4	2542	0.0023	0.281352	2.1e-05	2.91094	2834
12WW77-7	2542	0.0043	0.281528	2.4e-05	5.7134	2670
12WW77-8	2542	0.0026	0.281458	2.6e-05	6.16246	2651
12WW77-9	2542	0.0025	0.281358	2.5e-05	2.77861	2832
12WW77-10	2542	0.0031	0.281393	2.2e-05	2.98625	2819
12WW77-11	2542	0.0033	0.281407	2.3e-05	3.13846	2818
12WW77-13	2542	0.0034	0.281361	2.6e-05	1.3295	2921
12WW77-14	2542	0.0026	0.281454	2.6e-05	6.02019	2657
12WW77-15	2542	0.0016	0.281412	2.1e-05	6.25505	2640
12WW77-17	2542	0.0024	0.281399	2.5e-05	4.40973	2747
12WW77-18	2542	0.0024	0.281406	2.4e-05	4.6587	2731
12WW77-20	2542	0.0025	0.281365	2.3e-05	3.02758	2824
13JN01-5-01	2551	0.000225	0.281284	1.4e-05	4.28615	2689
13JN01-5-02	2551	0.000183	0.281271	1.2e-05	3.89664	2704
13JN01-5-04	2551	0.000293	0.281273	1.3e-05	3.77692	2709
13JN01-5-08	2551	0.000248	0.281282	1.2e-05	4.17511	2695
13JN01-5-09	2551	0.00033	0.281271	1.1e-05	3.64159	2715
13JN01-5-11	2551	0.000225	0.281282	1.1e-05	4.21501	2692
13JN01-5-13	2551	0.000459	0.281287	1.4e-05	3.98687	2701
13JN01-5-14	2551	0.000321	0.281274	1.4e-05	3.76391	2710
13JN01-5-15	2551	0.000332	0.281268	1.4e-05	3.53142	2719
13JN01-5-18	2551	0.000241	0.281272	1.2e-05	3.83158	2706
13JN01-5-19	2551	0.000309	0.281277	1.2e-05	3.89144	2705
13JN01-5-20	2551	0.000304	0.281268	1.1e-05	3.58	2717
13JN01-5-22	2551	0.00043	0.281297	1.4e-05	4.39286	2686
13JN01-5-23	2551	0.000309	0.281276	1.2e-05	3.85587	2707
13JN01-5-24	2551	0.000269	0.281274	1.3e-05	3.85413	2707
13JN09-4-01	2532	0.000756	0.281223	1.2e-05	0.765961	2809
13JN09-4-02	2532	0.000219	0.281184	9e-06	0.303416	2823
13JN09-4-04	2532	0.000683	0.281213	1.4e-05	0.53598	2818
13JN09-4-05	2532	0.000379	0.281197	1.1e-05	0.49031	2816
13JN09-4-06	2532	0.000477	0.281215	1.4e-05	0.961779	2799
13JN09-4-12	2532	0.000266	0.281197	1e-05	0.68486	2808
13JN09-4-14	2532	0.00014	0.281195	1.1e-05	0.830659	2803
13JN09-4-15	2532	0.000644	0.281211	1.3e-05	0.531993	2817
13JN09-4-19	2532	0.000147	0.281177	1e-05	0.178413	2827
13JN09-4-20	2532	0.000277	0.281205	1e-05	0.950452	2799
13JN09-4-21	2532	0.001132	0.281239	1.3e-05	0.68767	2815
13JN09-4-22	2532	0.000202	0.28118	1e-05	0.19042	2827
13JN09-4-23	2532	0.000248	0.281206	1.1e-05	1.03595	2795
13JN09-4-24	2532	0.000338	0.281198	1e-05	0.596465	2812
13JN09-4-25	2532	0.000698	0.2812	1.2e-05	0.0477926	2836
13JN17-1-01	2574	0.000528	0.281186	9e-06	0.798299	2843
13JN17-1-02	2574	0.000356	0.281172	8e-06	0.601511	2849
13JN17-1-05	2574	0.000354	0.281186	9e-06	1.10299	2830
13JN17-1-06	2574	0.000332	0.281169	1e-05	0.536829	2851
13JN17-1-07	2574	0.000405	0.28119	9e-06	1.15596	2828
13JN17-1-13	2574	0.000373	0.281184	8e-06	0.99858	2833
13JN17-1-14	2574	0.000415	0.281169	9e-06	0.391487	2856
13JN17-1-15	2574	0.00037	0.281192	8e-06	1.28839	2823
13JN17-1-18	2574	0.000366	0.281192	8e-06	1.2954	2823
13JN17-1-19	2574	0.000361	0.281179	9e-06	0.841744	2839
13JN17-1-20	2574	0.000351	0.281189	9e-06	1.21495	2825
13JN17-1-22	2574	0.00033	0.281187	9e-06	1.18059	2827
13JN17-1-25	2574	0.000384	0.2812	8e-06	1.54843	2814
13LB12-3-01	2520	0.000341	0.281288	1.1e-05	3.5177	2692
13LB12-3-02	2520	0.000162	0.281289	1e-05	3.85994	2678
13LB12-3-03	2520	0.000205	0.281305	1e-05	4.35531	2661
13LB12-3-04	2520	0.000486	0.281327	1e-05	4.65632	2650
13LB12-3-05	2520	0.000328	0.281299	1e-05	3.93119	2677
13LB12-3-06	2520	0.000461	0.281308	1.1e-05	4.02341	2673
13LB12-3-07	2520	0.000342	0.28131	1e-05	4.29842	2664
13LB12-3-08	2520	0.000254	0.281294	1e-05	3.88015	2678
13LB12-3-09	2520	0.000105	0.281304	1.2e-05	4.49108	2655
13LB12-3-10	2520	0.000358	0.281281	1e-05	3.23961	2703
13LB12-3-11	2520	7.3e-05	0.2813	1e-05	4.40364	2658
13LB12-3-12	2520	0.000276	0.281302	1.4e-05	4.12698	2669
13LB12-3-13	2520	0.000232	0.28129	1.1e-05	3.77558	2683
13LB12-3-14	2520	0.00027	0.281297	1e-05	3.95943	2675
13LB12-3-15	2520	0.000294	0.281292	1e-05	3.74048	2684
13LB12-3-16	2520	0.000256	0.281288	1e-05	3.66333	2687
13LB13-1-01	2585	0.000623	0.281348	1.1e-05	6.64413	2631
13LB13-1-02	2585	0.000342	0.28134	1.1e-05	6.85379	2623
13LB13-1-04	2585	0.001638	0.281413	1.5e-05	7.17103	2611
13LB13-1-05	2585	0.000319	0.281346	1e-05	7.10767	2614
13LB13-1-06	2585	0.000903	0.281374	1.3e-05	7.0765	2615
13LB13-1-07	2585	0.000619	0.281362	1.2e-05	7.14916	2612
13LB13-1-08	2585	0.000856	0.281362	1.1e-05	6.73232	2628
13LB13-1-10	2585	0.00035	0.281348	9e-06	7.12429	2613
13LB13-1-11	2585	0.000513	0.281352	1.2e-05	6.97988	2618
13LB13-1-12	2585	0.000702	0.281361	1.3e-05	6.9676	2619
13LB13-1-13	2585	0.000967	0.281379	1.5e-05	7.14179	2613
13LB14-1-1	2559	0.000747	0.281313	2.3e-05	4.59287	2690
13LB14-1-2	2559	0.000162	0.28129	2.1e-05	4.79304	2680
13LB14-1-3	2559	0.000759	0.281291	1.9e-05	3.78947	2720
13LB14-1-5	2559	0.000995	0.281332	2.5e-05	4.837	2680
13LB14-1-6	2559	0.000805	0.281326	2.2e-05	4.9543	2670
13LB14-1-7	2559	0.000683	0.281313	2.2e-05	4.70427	2680
13LB14-1-8	2559	0.000768	0.281302	2.2e-05	4.16506	2700
13LB14-1-9	2559	0.000416	0.281291	2.6e-05	4.3865	2690
13LB14-1-10	2559	0.000644	0.281306	2.5e-05	4.52317	2690
13LB14-1-11	2559	0.000701	0.281311	2.4e-05	4.6018	2690
13LB14-1-12	2559	0.00121	0.281335	2.4e-05	4.56948	2690
13LB14-1-14	2559	0.000947	0.281344	2.4e-05	5.34737	2660
13LB14-1-16	2559	0.000675	0.281347	2.5e-05	5.92752	2640
13LB14-1-17	2559	0.000685	0.281352	2.5e-05	6.08796	2630
13LB14-1-19	2559	0.000715	0.281335	2.2e-05	5.43107	2660
13LB14-1-20	2559	0.000682	0.281336	2.4e-05	5.52408	2650
13LB16-4-01	2595	0.000509	0.281314	1.1e-05	5.86323	2669
13LB16-4-02	2595	0.00067	0.281328	1.1e-05	6.07693	2661
13LB16-4-03	2595	0.000581	0.281332	1.1e-05	6.37638	2650
13LB16-4-04	2595	0.000163	0.281306	9e-06	6.18963	2656
13LB16-4-05	2595	0.000632	0.281331	1e-05	6.25075	2655
13LB16-4-06	2595	0.000903	0.281315	1.5e-05	5.20307	2695
13LB16-4-07	2595	0.000676	0.281321	1.4e-05	5.81734	2671
13LB16-4-08	2595	0.000558	0.281311	1.3e-05	5.66999	2677
13LB16-4-09	2595	0.000901	0.281335	1.2e-05	5.91803	2667
13LB16-4-10	2595	0.001033	0.281327	1.3e-05	5.40037	2688
13LB16-4-11	2595	0.001027	0.281363	1.2e-05	6.69154	2639
13LB16-4-12	2595	0.000961	0.281353	1.3e-05	6.45236	2648
13LB16-4-13	2595	0.000166	0.28129	1.1e-05	5.61519	2678
13LB16-4-14	2595	0.000618	0.2813	1.1e-05	5.17275	2695
13LB16-4-15	2595	0.00089	0.281318	1.3e-05	5.33274	2690
13LB46-5-01	2525	0.00013	0.281317	1e-05	5.02574	2639
13LB46-5-02	2525	2e-05	0.281315	1.1e-05	5.14345	2635
13LB46-5-03	2525	0.000909	0.281376	9e-06	5.78675	2612
13LB46-5-04	2525	5.4e-05	0.281317	1e-05	5.15622	2634
13LB46-5-05	2525	0.000822	0.281334	1.1e-05	4.44235	2663
13LB46-5-06	2525	8.5e-05	0.281312	1.1e-05	4.92517	2644
13LB46-5-07	2525	0.001231	0.281376	1.3e-05	5.23394	2635
13LB46-5-09	2525	0.000479	0.281346	1.1e-05	5.45799	2624
13LB46-5-11	2525	0.000737	0.281347	1.5e-05	5.05063	2640
13LB46-5-12	2525	6.7e-05	0.281321	1e-05	5.27616	2630
13LB46-5-15	2525	0.000302	0.281339	1.1e-05	5.5129	2621
13LB47-3-01	2558	0.000829	0.281361	1e-05	6.13487	2628
13LB47-3-03	2558	0.001161	0.281356	1.4e-05	5.37938	2657
13LB47-3-04	2558	0.001309	0.281361	1.1e-05	5.29972	2661
13LB47-3-05	2558	0.000401	0.281314	1.2e-05	5.20782	2662
13LB47-3-06	2558	0.00107	0.281354	1.1e-05	5.46657	2653
13LB47-3-07	2558	0.000297	0.28134	9e-06	6.31355	2620
13LB47-3-08	2558	0.000552	0.28135	1.1e-05	6.22556	2624
13LB47-3-09	2558	0.000385	0.281338	8e-06	6.0893	2629
13LB47-3-10	2558	0.000616	0.281342	1.1e-05	5.82966	2638
13LB47-3-12	2558	0.000614	0.281361	9e-06	6.50894	2613
13LB47-3-15	2558	0.000606	0.281357	1.1e-05	6.38059	2617
13LB53-1-1	2550	0.000227	0.281331	2.4e-05	5.93139	2630
13LB53-1-2	2550	0.000374	0.281336	2.9e-05	5.85429	2630
13LB53-1-4	2550	0.000276	0.281287	2.3e-05	4.28143	2690
13LB53-1-5	2550	0.000606	0.281321	2.2e-05	4.91842	2670
13LB53-1-6	2550	0.000467	0.281319	2.3e-05	5.08835	2660
13LB53-1-9	2550	0.000541	0.281305	2e-05	4.46206	2680
13LB53-1-14	2550	0.000337	0.281311	2.3e-05	5.02927	2660
13LB53-1-15	2550	0.000485	0.281297	2.8e-05	4.27464	2690
13LB53-1-16	2550	0.000458	0.281328	1.9e-05	5.42407	2650
13LB53-1-17	2550	0.000668	0.281342	2.6e-05	5.55782	2640
13LB53-1-18	2550	0.0006	0.281341	2.8e-05	5.64018	2640
13LB53-1-19	2550	0.000397	0.281312	2.2e-05	4.96078	2660
13LB53-1-20	2550	0.001051	0.281326	2.9e-05	4.3245	2690
13LB53-1-21	2550	0.00083	0.281353	2.5e-05	5.66811	2640
14JN04-4-01	2578	0.000741	0.281287	1.5e-05	4.10837	2722
14JN04-4-02	2578	0.000354	0.281314	1.3e-05	5.74752	2658
14JN04-4-04	2578	0.000871	0.281307	1.2e-05	4.59177	2703
14JN04-4-07	2578	0.00032	0.281304	1e-05	5.45146	2670
14JN04-4-08	2578	0.000613	0.281284	1.2e-05	4.22616	2717
14JN04-4-09	2578	0.000511	0.281263	1.3e-05	3.65809	2737
14JN04-4-13	2578	0.000465	0.281314	1.2e-05	5.55284	2667
14JN04-4-16	2578	0.000638	0.281313	1.5e-05	5.21385	2679
14JN04-4-18	2578	0.000737	0.281345	1.3e-05	6.17845	2643
14JN04-4-19	2578	0.00082	0.281323	1.4e-05	5.25034	2679
14JN04-4-20	2578	0.000592	0.281286	1.3e-05	4.33413	2712
14JN04-4-21	2578	0.000523	0.281279	1.4e-05	4.20616	2717
14JN04-4-22	2578	0.000916	0.281303	1.3e-05	4.37056	2713
14JN04-4-23	2578	0.000586	0.281329	1.4e-05	5.87417	2654
15DL22-1-01	2548	0.00139178	0.28138	1.38112e-05	5.6078	2640.36
15DL22-1-02	2548	0.000998365	0.281287	1.44381e-05	2.99867	2739.3
15DL22-1-03	2548	0.000801967	0.281282	1.27526e-05	3.15063	2732.52
15DL22-1-04	2548	0.000682797	0.281322	2.19495e-05	4.75937	2670.87
15DL22-1-06	2548	0.000616207	0.281252	1.27673e-05	2.41687	2759.4
15DL22-1-08	2548	0.00107752	0.281317	1.37802e-05	3.92278	2704.27
15DL22-1-09	2548	0.000583565	0.281245	1.3296e-05	2.21111	2767
15DL22-1-10	2548	0.000894053	0.281328	1.46531e-05	4.6097	2677.27
15DL22-1-11	2548	0.0013312	0.281344	1.6618e-05	4.45178	2684.9
15DL22-1-13	2548	0.00124634	0.281342	1.71113e-05	4.50485	2682.54
15DL22-1-14	2548	0.00105122	0.2813	1.38382e-05	3.35079	2726.08
15DL22-1-15	2548	0.00146614	0.281361	1.58354e-05	4.79558	2672.07
15LB04-1-2	2542	0.000218	0.281286	2.4e-05	4.16263	2690
15LB04-1-3	2542	0.000234	0.281322	2.4e-05	5.41539	2640
15LB04-1-4	2542	0.00066	0.281346	2.3e-05	5.53258	2640
15LB04-1-6	2542	0.000722	0.281327	2.5e-05	4.74963	2670
15LB04-1-7	2542	0.000528	0.281332	2.3e-05	5.26283	2650
15LB04-1-8	2542	0.000581	0.281334	2.4e-05	5.24234	2650
15LB04-1-9	2542	0.000888	0.281354	2.6e-05	5.42298	2640
15LB04-1-11	2542	0.000514	0.281359	3e-05	6.24734	2610
15LB04-1-12	2542	0.000377	0.281342	2.5e-05	5.87953	2620
15LB04-1-13	2542	0.000484	0.281326	2.6e-05	5.12549	2650
15LB04-1-15	2542	0.000206	0.28131	2.4e-05	5.03699	2650
15LB04-1-16	2542	0.00068	0.281342	2.8e-05	5.35574	2640
15LB04-1-17	2542	0.000466	0.281339	2.7e-05	5.61898	2630
15LB04-1-21	2542	0.000571	0.281301	2.2e-05	4.08591	2690
15LB11-1-1	2545	0.000454	0.281313	2.4e-05	4.78341	2670
15LB11-1-2	2545	0.000684	0.281331	2.7e-05	5.02555	2660
15LB11-1-4	2545	0.000509	0.281318	2.7e-05	4.86606	2660
15LB11-1-6	2545	0.000433	0.281343	2.6e-05	5.88678	2620
15LB11-1-7	2545	0.000526	0.28135	3e-05	5.97479	2620
15LB11-1-8	2545	0.001443	0.281398	3.1e-05	6.0949	2620
15LB11-1-10	2545	0.000575	0.281336	2.3e-05	5.39204	2640
15LB11-1-11	2545	0.00046	0.281318	2.6e-05	4.95087	2660
15LB11-1-18	2545	0.000505	0.281309	2.1e-05	4.55287	2670
15LB11-1-25	2545	0.000415	0.281334	2e-05	5.59783	2640
16SD123-1-01	2558	0.00087	0.281213	4.8e-05	0.7994	2831
16SD123-1-02	2558	0.001093	0.281282	6.8e-05	2.86563	2753
16SD123-1-03	2558	0.000688	0.281195	5.4e-05	0.475828	2842
16SD123-1-04	2558	0.000644	0.28131	4.1e-05	4.64276	2684
16SD123-1-05	2558	0.000391	0.28122	4.6e-05	1.88179	2787
16SD123-1-06	2558	0.000751	0.281217	4.3e-05	1.14872	2817
16SD123-1-07	2558	0.000663	0.281191	4.2e-05	0.377051	2846
16SD123-1-09	2558	0.00131	0.281284	4.9e-05	2.55921	2766
16SD123-1-11	2558	0.000957	0.28123	4.6e-05	1.25269	2814
16SD123-1-12	2590	0.000435	0.281269	4.4e-05	4.27894	2724
16SD123-1-13	2558	0.001825	0.281324	5.1e-05	3.0859	2749
16SD123-1-14	2558	0.001219	0.281341	9.7e-05	4.74494	2682
16SD123-1-15	2558	0.001067	0.281292	5.8e-05	3.26655	2738
16SD98-1-01	2562	0.000933	0.281215	1.3e-05	0.850837	2834
16SD98-1-02	2562	0.001191	0.281218	1.2e-05	0.507929	2848
16SD98-1-03	2562	0.000819	0.281201	1.5e-05	0.551541	2843
16SD98-1-04	2562	0.000848	0.281236	1.1e-05	1.74591	2798
16SD98-1-05	2562	0.000923	0.281222	1.2e-05	1.11725	2822
16SD98-1-07	2562	0.000877	0.281241	1.2e-05	1.87322	2794
16SD98-1-08	2562	0.000918	0.28121	1.3e-05	0.699133	2838
16SD98-1-09	2562	0.000751	0.28124	1.1e-05	2.05723	2786
16SD98-1-10	2562	0.000996	0.281252	1.3e-05	2.05709	2787
16SD98-1-11	2562	0.000685	0.281281	1.3e-05	3.63056	2725
16SD98-1-12	2562	0.000656	0.281224	1.1e-05	1.65368	2800
16SD98-1-13	2562	0.000588	0.281193	1.1e-05	0.669552	2837
17SD75-4-01	2524	0.000382	0.281231	3.6e-05	1.51161	2771
17SD75-4-02	2524	0.000663	0.281259	4.4e-05	2.02523	2754
17SD75-4-03	2582	0.000735	0.281265	3.9e-05	3.42688	2751
17SD75-4-04	2524	0.000741	0.281281	3.8e-05	2.67382	2730
17SD75-4-05	2524	0.000532	0.281269	4.2e-05	2.60569	2731
17SD75-4-06	2524	0.000394	0.281253	4.4e-05	2.27346	2743
17SD75-4-07	2524	0.000437	0.281198	4.2e-05	0.24356	2820
17SD75-4-09	2524	0.000663	0.281234	4.7e-05	1.13609	2788
17SD75-4-10	2524	0.000443	0.281251	4.7e-05	2.11824	2749
17SD75-4-11	2524	0.000788	0.281292	4.2e-05	2.98439	2718
JN1320-1	2534	0.00102201	0.281345	1.80071e-05	4.68404	2662.84
JN1320-3	2534	0.000782406	0.281355	1.74572e-05	5.4697	2632.08
JN1320-5	2534	0.000529377	0.281346	1.73486e-05	5.5621	2627.93
JN1320-11	2534	0.00068263	0.281346	1.65877e-05	5.30694	2638.01
JN1320-12	2534	0.000683086	0.281296	1.49544e-05	3.51555	2706.06
JN1320-13	2534	0.0015876	0.281355	1.91746e-05	4.06023	2689.09
JN1320-14	2534	0.000942368	0.281354	1.7942e-05	5.1369	2645.24
JN1320-19	2534	0.00159112	0.281345	1.83925e-05	3.6969	2703.24
QX13-3-03	2548	0.0012	0.281382	2.1e-05	6.01329	2727
QX13-3-15	2548	0.002095	0.281449	2.7e-05	6.84539	2641
QX13-3-17	2548	0.001171	0.28137	2.4e-05	5.63673	2741
QX13-3-18	2548	0.002209	0.281426	2.5e-05	5.82979	2796
QX13-3-24	2548	0.001512	0.281431	1.8e-05	7.21545	2647
QX13-3-25	2548	0.00117	0.281388	2.3e-05	6.27869	2732
QX13-3-26	2548	0.0014	0.281418	2.1e-05	6.94715	2642
QX13-3-29	2548	0.00129	0.281366	2.3e-05	5.28825	2813
QX13-3-31	2548	0.001081	0.281389	3e-05	6.46848	2644
QX13-3-34	2548	9.7e-05	0.281357	2.3e-05	7.03547	2727
QX13-3-36	2548	0.00092	0.281389	2.4e-05	6.74747	2708
QX27-2-01	2544	0.000623	0.281356	1.8e-05	5.99761	2711
QX27-2-03	2544	0.000752	0.281326	2.6e-05	4.70741	2789
QX27-2-04	2544	0.000468	0.281315	2.1e-05	4.80751	2810
QX27-2-05	2544	0.000735	0.281334	2.4e-05	5.02136	2783
QX27-2-06	2544	0.000648	0.281324	2e-05	4.8162	2819
QX27-2-07	2544	0.000841	0.281349	2e-05	5.37148	2769
QX27-2-08	2544	0.000867	0.281353	2.1e-05	5.46877	2780
QX27-2-09	2544	0.000728	0.281338	2.3e-05	5.17574	2784
QX27-2-10	2544	0.000529	0.281344	1.9e-05	5.73343	2729
QX27-2-11	2544	0.000819	0.281316	2.5e-05	4.23582	2884
QX27-2-12	2544	0.000792	0.281386	2.2e-05	6.77225	2636
QX27-2-13	2544	0.00076	0.281356	2e-05	5.76059	2719
QX27-2-14	2544	0.000559	0.281334	2.1e-05	5.32585	2805
QX27-2-15	2544	0.000767	0.281332	1.9e-05	4.89486	2833
QX27-2-16	2544	0.000948	0.281388	1.9e-05	6.57349	2695
QX27-2-17	2544	0.000862	0.281352	2.1e-05	5.44185	2789
QX27-2-18	2544	0.000335	0.281298	1.9e-05	4.43297	2881
QX27-2-19	2544	0.000683	0.281306	2.3e-05	4.11544	2866
QX27-2-20	2544	0.000861	0.281411	2.3e-05	7.54205	2617
QX27-2-21	2544	0.000842	0.281322	2.2e-05	4.40943	2840
QX27-2-22	2544	0.000747	0.281373	2.1e-05	6.38772	2677
QX27-2-23	2544	0.000796	0.281386	2.5e-05	6.76532	2716
QX27-2-24	2544	0.000934	0.281392	2.3e-05	6.73998	2711
QX27-2-25	2544	0.000594	0.28139	2.6e-05	7.25707	2691
QX27-2-26	2544	0.000633	0.281318	2e-05	4.62875	2890
QX27-2-28	2544	0.000108	0.281325	2.1e-05	5.78602	2806
QX27-2-29	2544	0.000623	0.281339	1.8e-05	5.39297	2834
QX27-2-30	2544	0.000786	0.281384	1.9e-05	6.71149	2710
QX66-1-02	2564	0.002258	0.281461	2.5e-05	7.33484	2630
QX66-1-04	2564	0.001278	0.281405	2.4e-05	7.05219	2640
QX66-1-05	2564	0.001515	0.281332	1.9e-05	4.0423	2919
QX66-1-06	2564	0.001804	0.281436	2.4e-05	7.23743	2626
QX66-1-07	2564	0.000996	0.281324	1.8e-05	4.66293	2850
QX66-1-08	2564	0.00117	0.281339	2.3e-05	4.893	2894
QX66-1-09	2564	0.000605	0.281296	1.5e-05	4.34894	2925
QX66-1-10	2564	0.001514	0.281403	2.3e-05	6.56944	2688
QX66-1-11	2564	0.00203	0.281444	2.7e-05	7.12782	2636
QX66-1-12	2564	0.000423	0.281309	2e-05	5.12877	2879
QX66-1-13	2564	0.001329	0.281349	2.3e-05	4.97138	2819
QX66-1-14	2564	0.001003	0.281374	1.9e-05	6.42917	2845
QX66-1-15	2564	0.001334	0.281339	2.2e-05	4.60697	2858
QX66-1-16	2564	0.00163	0.281361	2.2e-05	4.87323	2804
QX66-1-17	2564	0.001261	0.281372	2.2e-05	5.90806	2750
QX66-1-18	2564	0.001754	0.28143	2.1e-05	7.11122	2625
QX66-1-20	2564	0.001833	0.281423	2.4e-05	6.72445	2664
QX66-1-21	2564	0.001206	0.281369	2.3e-05	5.89728	2747
QX66-1-22	2564	0.001488	0.281379	2.4e-05	5.76113	2723
QX66-1-23	2564	0.001295	0.281365	2.6e-05	5.59978	2752
QX66-1-24	2564	0.002145	0.281432	2.3e-05	6.50042	2717
QX66-1-25	2564	0.000646	0.281304	1.7e-05	4.56199	2864
QX66-1-26	2564	0.001349	0.281357	2.4e-05	5.22105	2843
QX66-1-27	2564	0.002035	0.281312	2.3e-05	2.42399	3004
QX66-1-28	2564	0.00131	0.281398	2.6e-05	6.74739	2645
QX66-1-30	2564	0.001568	0.281364	3.1e-05	5.08807	2782
QX66-1-32	2564	0.000863	0.281288	1.9e-05	3.61442	2974
QX66-1-34	2564	0.001368	0.281381	2.2e-05	6.04156	2673
QX66-1-35	2564	0.001003	0.281353	2e-05	5.68223	2738
QX66-1-37	2564	0.000985	0.281349	1.8e-05	5.57134	2813
QX66-1-38	2564	0.001302	0.281401	2.3e-05	6.86805	2625
QX66-1-40	2564	0.001469	0.281385	2.4e-05	6.00768	2701
W15FS31-1-02	2537	0.000356	0.28132	1.1e-05	5.01895	2650
W15FS31-1-03	2537	0.000394	0.281336	1.1e-05	5.52246	2631
W15FS31-1-04	2537	0.000348	0.281319	1.2e-05	4.99719	2652
W15FS31-1-05	2537	0.000506	0.281329	1.2e-05	5.08028	2649
W15FS31-1-06	2537	0.000585	0.281329	1.4e-05	4.94399	2654
W15FS31-1-07	2537	0.000354	0.281334	1.2e-05	5.52034	2632
W15FS31-1-08	2537	0.000672	0.281361	1.3e-05	5.93203	2616
W15FS31-1-09	2537	0.000409	0.281348	1.2e-05	5.92339	2617
W15FS31-1-10	2537	0.000529	0.281319	1.3e-05	4.68493	2663
W15FS31-1-11	2537	0.000894	0.281347	1.4e-05	5.05111	2650
W15FS31-1-12	2537	0.00053	0.281343	1.2e-05	5.53681	2632
W15FS31-1-13	2537	0.000735	0.281352	1.2e-05	5.50325	2633
W15FS31-1-14	2537	0.000877	0.281373	1.3e-05	6.00517	2614
W15FS31-1-15	2537	0.000686	0.281365	1.2e-05	6.05015	2613
W15FS31-1-16	2537	0.000784	0.281336	1.3e-05	4.84964	2658
W15FS31-1-17	2537	0.000616	0.281347	1.2e-05	5.53071	2632
W15FS31-1-18	2537	0.001011	0.281373	1.5e-05	5.774	2624
W15FS31-1-19	2537	0.000935	0.281368	1.7e-05	5.72728	2626
W15FS31-1-20	2537	0.000427	0.281331	1.4e-05	5.2877	2641
W15FS39-1-02	2554	0.000467	0.281337	1.5e-05	5.81981	2636
W15FS39-1-03	2554	0.000554	0.281351	1.3e-05	6.16664	2622
W15FS39-1-04	2554	0.000598	0.281335	1.2e-05	5.52112	2646
W15FS39-1-06	2554	0.000352	0.281339	1.7e-05	6.09071	2625
W15FS39-1-07	2554	0.00075	0.281303	2e-05	4.1189	2701
W15FS39-1-08	2554	0.000741	0.28136	1.3e-05	6.16192	2623
W15FS39-1-09	2554	0.000671	0.281349	1.5e-05	5.89227	2633
W15FS39-1-11	2554	0.000678	0.281342	1.6e-05	5.63113	2643
W15FS39-1-12	2554	0.000695	0.281343	1.5e-05	5.63717	2643
W15FS39-1-13	2554	0.000345	0.281337	1.5e-05	6.03174	2627
W15FS39-1-14	2554	0.000697	0.281322	1.4e-05	4.88676	2672
W15FS39-1-15	2554	0.000355	0.281309	1.4e-05	5.01846	2665
W15FS39-1-16	2554	0.000766	0.28136	1.3e-05	6.11849	2624
W15FS39-1-17	2554	0.000454	0.281289	1.5e-05	4.13513	2698
W15FS39-1-18	2554	0.000734	0.281358	1.4e-05	6.10294	2625
W15FS39-1-19	2554	0.000465	0.281331	1.3e-05	5.60988	2643
W15FS39-1-20	2554	0.000664	0.281326	1.7e-05	5.08636	2664
W15FS45-1-01	2541	0.000376	0.281323	1.3e-05	5.18262	2648
W15FS45-1-02	2541	0.000439	0.281282	1.2e-05	3.6155	2707
W15FS45-1-03	2541	0.000425	0.281317	1.2e-05	4.88454	2659
W15FS45-1-04	2541	0.000286	0.281323	1.3e-05	5.33813	2641
W15FS45-1-05	2541	0.000786	0.28136	1.3e-05	5.79012	2626
W15FS45-1-06	2541	0.000395	0.28132	1.3e-05	5.04308	2653
W15FS45-1-07	2541	0.000615	0.281345	1.4e-05	5.5521	2634
W15FS45-1-08	2541	0.000756	0.281355	1.5e-05	5.66413	2631
W15FS45-1-09	2541	0.000735	0.281326	1.4e-05	4.66897	2669
W15FS45-1-10	2541	0.000475	0.281308	1.3e-05	4.47804	2675
W15FS45-1-11	2541	0.000687	0.281339	1.4e-05	5.21429	2647
W15FS45-1-12	2541	0.000797	0.281326	1.2e-05	4.56184	2673
W15FS45-1-13	2541	0.000681	0.281314	1.3e-05	4.33548	2682
W15FS45-1-14	2541	0.000741	0.28135	1.3e-05	5.51221	2636
W15FS45-1-15	2541	0.000544	0.281324	1.3e-05	4.92788	2659
W15FS45-1-16	2541	0.000613	0.281319	1e-05	4.63082	2669
W15FS45-1-17	2541	0.000651	0.281335	1.3e-05	5.13422	2651
W15FS45-1-18	2541	0.000448	0.281333	1.5e-05	5.41387	2639
W15FS45-1-19	2541	0.000856	0.281329	1.5e-05	4.56659	2673
W15FS45-1-20	2541	0.000892	0.281361	1.3e-05	5.64252	2632
W15FS69-2-01	2573	0.00152	0.281392	1.5e-05	6.36649	2633
W15FS69-2-02	2573	0.002316	0.281441	1.7e-05	6.71609	2620
W15FS69-2-03	2573	0.003022	0.281482	1.6e-05	6.93866	2611
W15FS69-2-04	2573	0.002446	0.281431	1.4e-05	6.13284	2644
W15FS69-2-05	2573	0.003322	0.281494	1.6e-05	6.84038	2616
W15FS69-2-06	2573	0.002112	0.281412	2.1e-05	6.04165	2646
W15FS69-2-08	2573	0.002094	0.281424	1.8e-05	6.49999	2629
W15FS69-2-10	2573	0.004492	0.281527	2.3e-05	5.96621	2655
W15FS69-2-11	2573	0.002688	0.281442	2e-05	6.10051	2645
W15FS69-2-12	2573	0.0036	0.281508	1.8e-05	6.85174	2616
W15FS69-2-13	2573	0.003677	0.281502	1.5e-05	6.50355	2630
W15FS69-2-14	2573	0.004168	0.281541	1.8e-05	7.03132	2610
W15FS69-2-18	2573	0.001345	0.281391	1.5e-05	6.63724	2622
W15FS69-2-19	2573	0.004098	0.281536	1.4e-05	6.976	2612
QX44-1 01	2738	0.001166	0.281281	2e-05	6.72898	2786
QX44-1 02	2738	0.001275	0.281186	2.3e-05	3.14515	3056
QX44-1 03	2738	0.001418	0.281275	2.3e-05	6.04519	2820
QX44-1 04	2738	0.000772	0.281127	2.3e-05	1.98446	3241
QX44-1 05	2738	0.001498	0.281188	2.3e-05	2.80014	3107
QX44-1 06	2738	0.001186	0.281227	2.1e-05	4.77016	2987
QX44-1 07	2738	0.00102	0.281178	1.9e-05	3.33638	3038
QX44-1 08	2738	0.000779	0.281108	2.1e-05	1.29531	3291
QX44-1 09	2738	0.001326	0.281236	2.6e-05	4.82913	2932
QX44-1 10	2738	0.001042	0.281215	2.1e-05	4.6119	2951
QX44-1 11	2738	0.000845	0.281226	2.2e-05	5.37097	2879
QX44-1 12	2738	0.001047	0.281196	2.5e-05	3.92649	3010
QX44-1 13	2738	0.00092	0.28121	2.2e-05	4.66167	2992
QX44-1 14	2738	0.001368	0.281229	2.2e-05	4.50167	2931
QX44-1 15	2738	0.000945	0.281175	2e-05	3.3696	3008
QX44-1 16	2738	0.000839	0.28117	1.9e-05	3.3895	3042
QX44-1 17	2738	0.001373	0.281249	2.2e-05	5.204	2855
QX44-1 18	2738	0.000819	0.28121	2.4e-05	4.85016	2930
QX44-1 19	2738	0.000777	0.281183	2.3e-05	3.96779	2905
QX44-1 20	2738	0.001268	0.281238	1.9e-05	5.00854	2926
QX44-1 21	2738	0.001133	0.281256	2e-05	5.90099	2830
QX44-1 22	2738	0.001601	0.281215	2.1e-05	3.56866	3041
QX44-1 23	2738	0.001227	0.281259	2.5e-05	5.83231	2843
QX44-1 24	2738	0.001276	0.281264	2.2e-05	5.91878	2837
QX44-1 25	2738	0.000994	0.281166	2.2e-05	2.9579	3064
QX44-1 26	2738	0.001347	0.281199	1.9e-05	3.47336	3068
QX44-1 27	2738	0.001411	0.281157	1.8e-05	1.85942	3208
QX44-1 28	2738	0.001537	0.28121	1.9e-05	3.51019	3067
QX44-1 29	2738	0.001103	0.281194	1.8e-05	3.75081	3045
QX44-1 30	2738	0.001492	0.281237	1.9e-05	4.55492	2976
09GD03-06	2687	0.001207	0.281292	3e-05	5.90291	2796
09GD03-07	2687	0.000943	0.281301	2.7e-05	6.70635	2732
09GD03-08	2687	0.001091	0.281261	2.7e-05	5.01228	2845
09GD03-12	2687	0.0014	0.281257	2.9e-05	4.30437	2917
09GD03-27	2687	0.000773	0.281211	3.1e-05	3.8154	2930
09GD03-29	2687	0.000956	0.281247	3.2e-05	4.76128	2869
09GD03-c02	2687	0.00112	0.281312	3.9e-05	6.77374	2766
09GD03-c04	2687	0.001266	0.281269	3.9e-05	4.9766	2878
09GD03-c09	2687	0.001338	0.281308	3.5e-05	6.23239	2783
09GD03-c10	2687	0.001423	0.281287	3.7e-05	5.32965	2833
09GD03-c11	2687	0.000825	0.281303	3.7e-05	6.99349	2745
09GD03-c12	2687	0.000902	0.281299	4.5e-05	6.71023	2750
09GD03-c13	2687	0.000974	0.281213	4.5e-05	3.51864	2937
09GD03-c19	2687	0.001194	0.281261	3.4e-05	4.82375	2879
09GD04-c02	2718	0.001137	0.281295	3.8e-05	6.83268	2783
09GD04-c03	2718	0.000901	0.281296	3.8e-05	7.30538	2753
09GD04-c07	2718	0.00118	0.281304	3.6e-05	7.07327	2751
09GD04-c08	2718	0.001017	0.28131	3.8e-05	7.58867	2736
09GD04-c18	2718	0.001057	0.281294	2.6e-05	6.94527	2750
09GD04-c29	2718	0.001105	0.281291	5.9e-05	6.74962	2766
09GD04-c30	2718	0.00089	0.281196	4.5e-05	3.76759	2953
13JN45-2-06	2681	0.000757	0.281288	1.1e-05	6.44823	2721
13JN45-2-07	2681	0.000738	0.281292	1.2e-05	6.62525	2715
13JN45-2-13	2681	0.000411	0.281274	1.3e-05	6.58199	2716
13JN45-2-17	2681	0.000582	0.281281	1.2e-05	6.51877	2719
14LN32-1-01	2682	0.000874	0.281298	1e-05	6.61295	2716
14LN32-1-02	2682	0.000784	0.281268	1.3e-05	5.71001	2750
14LN32-1-04	2682	0.000684	0.281282	1.2e-05	6.3908	2724
14LN32-1-06	2682	0.000767	0.281292	1.1e-05	6.59495	2717
14LN32-1-07	2682	0.001269	0.281298	1.2e-05	5.89133	2744
14LN32-1-09	2682	0.001004	0.281268	1e-05	5.30809	2766
14LN32-1-10	2682	0.001212	0.281284	1.4e-05	5.49736	2759
14LN32-1-12	2682	0.001179	0.281297	1.8e-05	6.02017	2739
14LN32-1-13	2682	0.000838	0.281279	1.2e-05	6.00272	2739
14LN32-1-14	2682	0.001057	0.281291	1e-05	6.02958	2739
15YK54-1-17	2683	0.000111	0.281223	1.4e-05	5.36158	2819
15YK54-1-23	2683	0.000248	0.281213	1.4e-05	4.75541	2768
15YK54-1-27	2683	0.000454	0.281235	2e-05	5.16166	2763
16BX03-3-01	2712	0.000339	0.281246	1.7e-05	6.42935	2749
16BX03-3-20	2712	0.000259	0.281265	1.5e-05	7.25323	2718
16BX03-3-30	2733	0.000667	0.281191	1.5e-05	4.34397	2846
16SD157-3-01	2690	0.000589	0.281239	2.4e-05	5.21677	2776
16SD157-3-02	2690	0.000465	0.281243	2e-05	5.58632	2761
16SD157-3-03	2690	0.000404	0.28125	2.3e-05	5.94716	2748
16SD157-3-04	2690	0.000515	0.281262	2.1e-05	6.1707	2739
16SD157-3-05	2690	0.00049	0.281242	2.2e-05	5.50493	2765
16SD157-3-06	2690	0.000399	0.281239	2.4e-05	5.56495	2763
16SD157-3-07	2690	0.001202	0.281313	2.7e-05	6.72632	2719
16SD157-3-08	2690	0.000427	0.281261	1.9e-05	6.29638	2735
16SD157-3-09	2690	0.000418	0.281232	2.1e-05	5.28108	2773
16SD157-3-10	2690	0.000754	0.281275	2.4e-05	6.19527	2739
16SD157-3-12	2690	0.000451	0.281264	2.4e-05	6.35914	2733
16SD157-3-13	2690	0.000569	0.281256	2.4e-05	5.85827	2751
16SD157-3-14	2690	0.00077	0.281265	2.3e-05	5.81015	2754
16SD157-3-15	2690	0.000236	0.281263	2.9e-05	6.71755	2718
16SD157-3-16	2690	0.00041	0.281251	2.3e-05	5.97174	2747
16SD189-1-01	2680	0.000465	0.281246	1.1e-05	5.46431	2758
16SD189-1-02	2680	0.000218	0.281228	1e-05	5.27479	2764
16SD189-1-03	2680	0.000498	0.281237	1.2e-05	5.08386	2772
16SD189-1-04	2680	0.000833	0.281254	1.4e-05	5.07716	2772
16SD189-1-05	2680	0.000948	0.281265	1.1e-05	5.25859	2767
16SD189-1-06	2680	0.000274	0.281232	1.4e-05	5.31487	2763
16SD189-1-07	2680	0.001503	0.281241	1.1e-05	3.39157	2839
16SD189-1-08	2680	0.000739	0.281259	1.3e-05	5.42665	2760
16SD189-1-09	2680	0.00067	0.281257	1.4e-05	5.48145	2757
16SD189-1-10	2680	0.000341	0.281224	1.2e-05	4.90794	2778
16SD189-1-11	2680	0.000557	0.281245	1e-05	5.26078	2765
16SD189-1-12	2680	0.001092	0.281286	1e-05	5.74287	2748
16SD189-1-13	2680	0.000792	0.281249	1.2e-05	4.97411	2776
16SD189-1-14	2680	0.00075	0.281229	1.2e-05	4.33921	2801
16SD189-1-15	2680	0.000664	0.281234	1.1e-05	4.67409	2788
17SD33-1-02	2682	0.00084	0.281285	4.2e-05	6.21254	2731
17SD33-1-04	2682	0.001431	0.281282	5.1e-05	5.02611	2778
17SD33-1-05	2682	0.000513	0.281225	4.3e-05	4.67521	2789
17SD33-1-06	2682	0.000941	0.281297	4.2e-05	6.45497	2722
17SD33-1-07	2682	0.001185	0.281309	4.5e-05	6.43615	2723
17SD33-1-08	2682	0.001044	0.281285	4.2e-05	5.83985	2746
17SD33-1-12	2682	0.000731	0.281278	5.4e-05	6.16262	2733
17SD33-1-13	2682	0.001241	0.281312	6.4e-05	6.44058	2723
17SD33-1-14	2682	0.001044	0.281268	4.3e-05	5.23502	2769
17SD33-1-15	2682	0.000884	0.281299	5.9e-05	6.63026	2715
18ZT01-1-1	2702	0.0006681	0.281287	0.000148	7.05253	2722.39
18ZT01-1-3	2702	0.001003	0.2813	0.00014	6.89854	2730.61
18ZT01-1-4	2702	0.000771	0.281233	0.00014	4.94176	2834.95
18ZT01-1-5	2702	0.00024	0.281237	0.000154	6.06162	2775.25
18ZT01-1-6	2702	0.0002342	0.281262	0.000166	6.96181	2727.23
18ZT01-1-7	2702	0.0002778	0.281236	0.000148	5.95645	2780.86
18ZT01-1-8	2702	0.000476	0.281255	0.000146	6.26761	2764.27
18ZT01-1-9	2702	0.0002212	0.28124	0.000136	6.20297	2767.71
JN1322-1	2726	0.000609694	0.281134	1.57877e-05	2.27729	2917.6
JN1322-2	2726	0.000925792	0.281191	1.89922e-05	3.72085	2864.28
JN1322-3	2726	0.00101852	0.281169	1.68146e-05	2.74245	2901.96
JN1322-4	2726	0.00101834	0.28118	1.50328e-05	3.13555	2886.96
JN1322-5	2726	0.00125697	0.281232	1.78584e-05	4.53552	2834.2
JN1322-6	2726	0.0012205	0.281179	1.76082e-05	2.74553	2902.79
JN1322-7	2726	0.000750529	0.281142	1.63529e-05	2.287	2917.95
JN1322-8	2726	0.00084868	0.281195	1.6256e-05	3.97505	2854.33
JN1322-9	2726	0.00122236	0.28116	1.68091e-05	2.05375	2929.33
JN1322-10	2726	0.000995904	0.281184	1.6035e-05	3.32073	2879.8
JN1322-11	2726	0.000716809	0.281149	1.74414e-05	2.60425	2905.78
JN1322-12	2726	0.000948279	0.281142	1.62478e-05	1.92784	2932.63
JN1322-13	2726	0.00134563	0.281152	1.66477e-05	1.53245	2950.05
JN1322-14	2726	0.00145223	0.281179	1.63541e-05	2.31057	2920.68
JN1322-15	2726	0.000871944	0.28116	1.79041e-05	2.7012	2902.84
JN1322-16	2726	0.00111469	0.281146	1.78421e-05	1.73904	2940.77
JN1322-17	2726	0.00270132	0.281351	2.19429e-05	6.09588	2776.14
JN1322-18	2726	0.00110022	0.281179	1.82729e-05	2.96959	2893.66
JN1323-1	2719	0.00125691	0.281171	1.58528e-05	2.22434	2916.97
JN1323-2	2719	0.000546533	0.281177	1.63854e-05	3.73653	2856.28
JN1323-3	2719	0.000968284	0.281151	1.6254e-05	2.05915	2921.74
JN1323-4	2719	0.000915978	0.281192	1.59102e-05	3.61712	2862.18
JN1323-5	2719	0.000768119	0.281177	1.533e-05	3.34951	2871.76
JN1323-6	2719	0.00133834	0.281169	1.57325e-05	2.01187	2925.58
JN1323-7	2719	0.000658853	0.281167	1.63955e-05	3.17742	2877.82
JN1323-8	2719	0.000534244	0.281146	1.55293e-05	2.65497	2896.98
JN1323-9	2719	0.00082398	0.28115	1.42134e-05	2.28576	2912.36
JN1323-10	2719	0.000946249	0.281162	1.56599e-05	2.48321	2905.48
JN1323-11	2719	0.00122078	0.281199	1.75459e-05	3.27555	2876.46
JN1323-12	2719	0.00194499	0.281235	1.8151e-05	3.21747	2881.85
JN1323-13	2719	0.000848828	0.281167	1.76167e-05	2.82736	2891.92
JN1323-14	2719	0.000739692	0.281159	2.0013e-05	2.74652	2894.48
JN1323-15	2719	0.000981429	0.281179	2.17355e-05	3.02119	2885.15
JN1323-17	2719	0.000666172	0.281157	1.55364e-05	2.83048	2890.97
JN1323-18	2719	0.000878169	0.281136	1.74588e-05	1.66984	2936.04
JN1323-19	2719	0.00103783	0.281162	1.75464e-05	2.30248	2912.83
JN1323-20	2719	0.00109584	0.281159	1.98552e-05	2.0809	2921.6
JN1325-1	2731	0.00104735	0.281169	1.78689e-05	2.81551	2903.59
JN1325-2	2731	0.00141506	0.281236	1.78203e-05	4.51086	2839.91
JN1325-3	2731	0.00087694	0.281172	1.93295e-05	3.23483	2886.87
JN1325-4	2731	0.00131689	0.281226	2.06209e-05	4.34151	2846.14
JN1325-5	2731	0.00155794	0.28124	2.19201e-05	4.39713	2844.74
JN1325-6	2731	0.00114256	0.281166	1.86817e-05	2.51689	2915.46
JN1325-7	2731	0.00168985	0.281242	1.85091e-05	4.21416	2852.26
JN1325-8	2731	0.000986417	0.281196	2.29192e-05	3.8796	2862.74
JN1325-9	2731	0.00113623	0.281167	1.84188e-05	2.58634	2912.77
JN1325-10	2731	0.00130625	0.281209	1.87775e-05	3.73794	2869.33
JN1325-11	2731	0.000866588	0.281191	1.79577e-05	3.92277	2860.68
JN1325-14	2731	0.00129974	0.281195	1.7808e-05	3.24689	2888.18
JN1325-15	2731	0.00106364	0.281161	1.91929e-05	2.50666	2915.46
JN1325-16	2731	0.00148414	0.28122	1.94932e-05	3.80107	2867.55
JN1325-17	2731	0.00147434	0.281234	1.71883e-05	4.33877	2846.74
JN1325-18	2731	0.000799468	0.281166	1.81921e-05	3.15616	2889.54
JN1325-19	2731	0.000856094	0.281177	1.75165e-05	3.45336	2878.48
JN1325-20	2731	0.000999469	0.281156	1.78606e-05	2.43136	2918.02
S0503-02M	2714	0.0001	0.281234	1.9e-05	6.49033	2749
S0503-03I	2714	0.0007	0.28125	2.3e-05	5.95	2767
S0503-04 I	2714	0.0005	0.281249	2.3e-05	6.2843	2757
S0503-05I	2714	0.0009	0.281246	2.2e-05	5.4378	2787
S0503-06M	2714	0.0008	0.281238	3.7e-05	5.33809	2795
S0503-07I	2714	0.0004	0.281254	2.1e-05	6.64714	2745
S0503-08I	2714	0.0009	0.281281	2.2e-05	6.68315	2739
S0503-10I	2714	0.0004	0.281275	2.3e-05	7.39435	2716
S0503-11I	2714	0.0004	0.281193	2e-05	4.47668	2823
S0503-12I	2714	0.0007	0.281281	2.3e-05	7.05302	2729
S0503-13I	2714	0.0004	0.281226	2.1e-05	5.65087	2781
S0503-14I	2714	0.0003	0.281226	2.1e-05	5.8358	2774
S0732-03	2707	0.000352	0.281263	2.8e-05	6.89536	2727
S0732-05	2707	0.000349	0.281141	2.6e-05	2.56004	2889
S0732-06	2707	0.000729	0.281273	2e-05	6.5558	2739
S0732-07	2707	0.000532	0.281241	2.6e-05	5.78058	2769
S0732-08	2707	0.000809	0.281186	2.9e-05	3.31272	2863
SY0336-01A	2711	0.001521	0.281226	2.5e-05	3.51128	2862
SY0336-02A	2711	0.00122	0.28124	2.5e-05	4.56544	2820
SY0336-03A	2711	0.001217	0.281219	2.2e-05	3.82378	2849
SY0336-04A	2711	0.001478	0.281271	2.2e-05	5.19186	2797
SY0336-05B	2711	0.001477	0.281255	2.6e-05	4.62441	2819
SY0336-06B	2711	0.000921	0.28117	3e-05	2.6271	2894
SY0336-07A	2711	0.000472	0.281209	2.3e-05	4.84418	2807
SY0336-08B	2711	0.002198	0.281224	2.8e-05	2.18951	2917
SY0336-09A	2711	0.000898	0.28123	2.3e-05	4.80445	2810
SY0336-10A	2711	0.000805	0.281168	2.2e-05	2.77022	2887
SY0336-11A	2711	0.000958	0.281181	2.2e-05	2.95014	2881
SY0336-12A	2711	0.00089	0.281229	2.5e-05	4.78365	2811
SY0336-13A	2711	0.001249	0.281185	2.4e-05	2.55491	2897
SY0336-14A	2711	0.000952	0.281168	2.2e-05	2.49867	2899
SY0336-15A	2711	0.000902	0.281225	2.4e-05	4.61915	2817
SY0336-16A	2711	0.001013	0.281203	2.5e-05	3.63132	2856
SY0336-17A	2711	0.001286	0.28125	2.8e-05	4.79933	2811
SY0336-18A	2711	0.001305	0.281239	2.6e-05	4.37284	2827
SY0336-19A	2711	0.000667	0.281183	2.4e-05	3.55886	2856
SY0336-20A	2711	0.000761	0.28118	2.2e-05	3.27847	2867
QX49-1-03	2797	0.000907	0.281108	9e-06	2.38964	3061
QX49-1-04	2951	0.001101	0.28114	1.1e-05	6.62622	2942
QX49-1-08	2961	0.001114	0.281075	9.5e-06	4.51142	3133
QX49-1-09	2813	0.001045	0.281129	1.15e-05	3.23405	3142
QX49-1-10	2923	0.001305	0.281086	1.45e-05	3.66512	3180
QX49-1-11	2958	0.001755	0.281144	1.3e-05	5.60454	3036
QX49-1-12	2960	0.000962	0.281133	1.6e-05	6.86124	2928
QX49-1-13	2920	0.001273	0.281168	1.3e-05	6.58083	2925
QX49-1-14	2921	0.001078	0.281141	1.2e-05	6.03117	2973
QX49-1-16	2931	0.001224	0.28109	1.3e-05	4.14889	3142
QX49-1-19	2825	0.001148	0.281138	1.05e-05	3.62617	3117
QX49-1-27	2878	0.000969	0.281115	1.2e-05	4.3503	3091
QX49-1-31	2918	0.001433	0.281177	1.15e-05	6.53746	2927
QX49-1-33	2853	0.000591	0.281085	1.15e-05	3.45346	3149
QX49-1-37	2919	0.001173	0.281142	1.45e-05	5.83224	2989
JN0318-01	2820.75	0.000620936	0.281096	1.67577e-05	3.0342	2970.59
JN0318-02	2907.31	0.000533426	0.281099	1.5472e-05	5.319	2958.9
JN0318-03	2883.6	0.000523485	0.281121	1.25172e-05	5.57307	2928.88
JN0318-05	2906.1	0.00073344	0.281085	1.43257e-05	4.37897	2993.65
JN0318-06	2846.17	0.000306077	0.281073	1.47498e-05	3.43551	2976.26
JN0318-08	2853.64	0.000879911	0.281086	1.13702e-05	2.9565	3002.83
JN0318-09	2876.16	0.00056058	0.281048	1.10422e-05	2.73422	3029.31
JN0318-12	2900.2	0.000510215	0.281083	1.6181e-05	4.62448	2978.83
JN0318-13	2867.23	0.000640912	0.281092	1.63995e-05	3.94498	2976.33
JN0318-15	2944.84	0.00045856	0.281057	1.71943e-05	4.82471	3009.7
JN0318-20	2886.5	0.000431261	0.281078	1.6249e-05	4.2936	2979.26
S1101-01	2873	0.001693	0.281158	1.55e-05	4.34777	3023
S1101-02	2873	0.001335	0.281195	1.45e-05	6.36694	2901
S1101-03	2873	0.000999	0.281133	1.1e-05	4.81911	2994
S1101-06	2873	0.002381	0.281203	1.4e-05	4.60009	3006
S1102-01	2906	0.001107	0.281116	1.2e-05	4.74535	3024
S1102-02	2906	0.000537	0.281056	1.05e-05	3.74079	3085
S1208-01	2914	0.000476	0.281079	9e-06	4.86438	3023
S1208-02	2914	0.001064	0.281097	9.5e-06	4.33483	3056
S1208-03	2914	0.000954	0.281148	9e-06	6.36926	2932
S1208-04	2914	0.00055	0.281093	9.5e-06	5.21547	3002
S1208-05	2914	0.000919	0.281114	9e-06	5.22859	3000
S1208-06	2914	0.000387	0.281069	8e-06	4.68554	3033
S1208-07	2914	0.000575	0.28106	8e-06	3.99098	3076
S1208-08	2914	0.000922	0.281116	1.1e-05	5.29381	2997
S1208-09	2914	0.000523	0.281114	9e-06	6.01676	2953
S1208-10	2914	0.000883	0.281128	1e-05	5.79861	2968
S1208-11	2914	0.000891	0.281104	8.5e-06	4.92834	3018
S1211-01	2901	0.001433	0.281163	1.1e-05	5.65991	2965
S1211-02	2901	0.001181	0.281131	9.5e-06	5.02006	3005
S1211-03	2901	0.001294	0.281174	8.5e-06	6.32685	2925
S1211-07	2901	0.001821	0.281205	1.2e-05	6.38629	2920
S1211-08	2901	0.001876	0.281182	1.1e-05	5.4586	2976
S1211-09	2901	0.001309	0.281117	1e-05	4.26812	3049
S1211-10	2901	0.001198	0.281175	9.5e-06	6.55264	2910
S1211-11	2901	0.001857	0.281172	1.3e-05	5.14027	2997
S1211-12	2901	0.001611	0.281164	1.4e-05	5.34286	2984
S1212-01	2902	0.000891	0.281133	1.05e-05	5.68847	2963
S1212-02	2902	0.00215	0.28118	9.5e-06	4.86637	3014
S1212-03	2902	0.001815	0.28118	1.05e-05	5.53029	2975
S1212-04	2902	0.001892	0.281154	9.5e-06	4.45216	3038
S1212-06	2902	0.001481	0.281185	1.25e-05	6.37021	2922
S1212-07	2902	0.00175	0.281204	1.2e-05	6.51343	2914
S1212-08	2902	0.001958	0.281059	1.75e-05	0.93966	3251
S1212-09	2902	0.002197	0.28121	9.5e-06	5.84112	2954
S1212-10	2902	0.002414	0.281214	1.2e-05	5.55345	2972

## Sheet: Data 3
Supplementary Data 3. Summary of zircon age data and sampling locations for Meso- to Neoarchean TTG gneisses in the Eastern Block of NCC.
Location	Sample	Lithology	Latitude (N)	Longitude (E)	Crystallization age (Ma)	Error (Ma)	Data source
North Liaoning	12LN04-1	Tonalitic gneiss	41°44′10″	124°00′06″	2544	4	Bai et al. (2014)
	12LN27-1	Granodioritic gneiss	41°50′17″	124°16′07″	2518	23	Bai et al. (2014)
	13LB49-3	Granodioritic gneiss	41°39′59″	123°57′21″	2550	10	Bai et al. (2014)
	P10PJW1	Tonalite	41°59′20″	124°58′44″	2526	11	Peng et al. (2015)
	P10BHG5	Tonalite	41°56′08″	125°07′55″	2520	12	Peng et al. (2015)
	12LN78-1	Trondhjemitic gneiss	42°12′00″	124°36′04″	2558	4	Wang et al. (2016a)
	13LB26-5	Trondhjemitic gneiss	41°47′48″	124°49′04″	2558	4	Wang et al. (2016a)
	13LB46-5	Tonalitic gneiss	42°13′23″	124°37′57″	2525	6	Wang et al. (2016a)
	13LB47-3	Trondhjemitic gneiss	42°06′38″	124°24′08″	2503	4	Wang et al. (2016a)
	14LN32-1	Tonalitic gneiss	41°34′41″	124°39′17″	2680	4	Wang et al. (2016b)
	13LB25-2	Trondhjemitic gneiss	41°43′06″	124°57′45″	2583	5	Wang et al. (2016b)
	13LB16-4	Trondhjemitic gneiss	41°38′21″	125°09′14″	2595	5	Wang et al. (2016b)
	12LN15-1	Tonalitic gneiss	41°45′59″	124°03′41″	2553	4	Wang et al. (2016b)
	12LN16-1	Tonalitic gneiss	41°46′01″	125°03′22″	2531	6	Wang et al. (2016b)
	13LB12-3	Tonalitic gneiss	41°39′42″	125°19′28″	2520	3	Wang et al. (2017a)
	13LB13-1	Trondhjemitic gneiss	41°38′28″	125°18′48″	2585	6	Wang et al. (2017a)
	W15FS31-1	Tonalitic gneiss	41°33′40″	123°32′33″	2537	5	Wang et al. (2017a)
	W15FS39-1	Tonalitic gneiss	41°34′14″	123°35′01″	2554	3	Wang et al. (2017a)
	W15FS45-1	Trondhjemitic gneiss	41°33′04″	123°35′28″	2541	5	Wang et al. (2017a)
	W15FS69-2	Tonalitic gneiss	41°34′54″	124°12′50″	2573	4	Wang et al. (2017a)
	16BX03-3	Tonalitic gneiss	41°36′33″	123°35′30″	2712	10	Our unpublished data
	16BX09-3	Tonalitic gneiss	41°35′03″	123°37′21″	2676	3	Our unpublished data
	15YK54-1	Tonalitic gneiss	41°31′23″	123°35′20″	2683	8	Our unpublished data
South Jilin	13JN02-4	Hornblende plagioclase gneiss	42°33′36″	128°56′51″	2671	11	Guo et al. (2015)
	13JN06-2	Hornblende plagioclase gneiss	42°37′29″	128°51′48″	2683	11	Guo et al. (2015)
	13JN10-1	Biotite plagioclase gneiss	42°31′11″	128°28′41″	2654	5	Guo et al. (2015)
	13JN01-5	Biotite trondhjemitic gneiss	42°36′28″	128°51′57″	2551	19	Guo et al. (2015)
	13JN08-2	Trondhjemitic gneiss	42°42′20″	128°44′55″	2551	9	Guo et al. (2015)
	13JN09-4	Biotite trondhjemitic gneiss	42°44′34″	128°32′31″	2532	4	Guo et al. (2015)
	14JN04-4	Plagioclase gneiss	42°44′26″	127°12′55″	2578	7	Guo et al. (2017)
	13JN17-1	Hornblende plagioclase gneiss	42°44′29″	127°26′51″	2574	8	Guo et al. (2017)
	13JN45-2	Tonalitic gneiss	42°01′23″	126°23′10″	2681	8	Our unpublished data
South Liaoning	15DL22-1	Tonalite	39°08′22″	121°57′44″	2548	4	Wang et al. (2017b)
West Shandong	16SD98-1	Granodioritic gneiss	34°54′22″	117°36′03″	2562	15	Sun et al. (2019)
	16SD123-1	Tonalitic gneiss	35°26′39″	117°18′12″	2558	5	Sun et al. (2019)
	16SD157-3	Granodioritic gneiss	35°41′48″	117°38′32″	2692	7	Sun et al. (2019)
	16SD189-1	Trondhjemitic gneiss	35°23′29″	118°09′32″	2680	9	Sun et al. (2019)
	17SD33-1	Tonalitic gneiss	36°24′46″	117°21′55″	2682	15	Sun et al. (2019)
	17SD75-4	Trondhjemitic gneiss	36°10′05″	118°32′47″	2524	8	Sun et al. (2019)
	S1313	Tonalitic gneiss	36°02′38″	117°14′44″	2711	11	Wan et al. (2015)
	S0732	Gneissic trondhjemite	36°29′39″	117°19′37″	2707	9	Wan et al. (2011)
	SY0336	Gneissic trondhjemite	36°15′28″	117°04′25″	2711	10	Wan et al. (2011)
	S0741	Granodiorite	36°16′09″	117°09′57″	2712	7	Wan et al. (2011)
	S0503	Tonalitic gneiss	36°16′42″	117°03′09″	2714	13	Wan et al. (2011)
Jiaodong	02SD25	TTG gneiss	37°15′00″	120°52′00″	2692	14	Tang et al. (2007)
	02SD35	TTG gneiss	37°15′00″	120°52′00″	2691	12	Tang et al. (2007)
	03SD03	TTG gneiss	37°15′00″	120°52′00″	2696	10	Tang et al. (2007)
	S0123-1	TTG gneiss	37°15′00″	120°52′00″	2726	12	Jahn et al. (2008)
	S0129-1	TTG gneiss	37°15′00″	120°52′00″	2721	9	Jahn et al. (2008)
	JN1322	TTG gneiss	37°15′55″	120°47′47″	2726	9	Jiang et al. (2016)
	JN1323	TTG gneiss	37°15′55″	120°47′47″	2722	7	Jiang et al. (2016)
	JN1325	TTG gneiss	37°17′03″	120°57′14″	2729	10	Jiang et al. (2016)
	JN1320	TTG gneiss	37°11′45″	120°52′28″	2532	12	Jiang et al. (2016)
	08QX03	TTG gneiss	37°19′51″	120°53′41″	2531	6	Jiang et al. (2016)
	QX44-1	Tonalitic gneiss	37°15′00″	120°52′00″	2738	23	Liu et al. (2013)
	QX13-3	Tonalitic gneiss	37°15′00″	120°52′00″	2548	12	Liu et al. (2013)
	QX66-1	Tonalitic gneiss	37°15′00″	120°52′00″	2564	12	Liu et al. (2013)
	10SD16-1	Trondhjemitic gneiss	37°13′05″	120°58′37″	2526	23	Wu et al. (2014)
	10SD18-1	Granodioritic gneiss	37°15′56″	120°58′31″	2712	12	Wu et al. (2014)
	10SD21-1	Granodioritic gneiss	37°15′39″	120°54′21″	2745	12	Wu et al. (2014)
	S1215	Gneissic tonalite	37°17′26″	120°23′19″	2856	13	Xie et al. (2014)
	10SD14-1	Granodioritic gneiss	37°10′26″	120°58′13″	2865	18	Wu et al. (2014)
	S1101	Gneissic high-Si trondhjemite	37°17′37″	120°23′47″	2873	12	Xie et al. (2014)
	S1210	Gneissic tonalite	37°15′41″	120°56′36″	2900	8	Xie et al. (2014)
	S1212	Gneissic high-Si trondhjemite	37°15′12″	120°55′16″	2902	17	Xie et al. (2014)
	S1211	Gneissic tonalite	37°15′12″	120°55′16″	2902	7	Xie et al. (2014)
	JN1318	TTG gneiss	37°15′44″	120°52′41″	2904	10	Jiang et al. (2016)
	S0130-2	TTG gneiss	37°15′00″	120°52′00″	2906	12	Jahn et al. (2008)
	S1102	Gneissic tonalite	37°17′26″	120°23′19″	2906	22	Xie et al. (2014)
	QX49-1	Tonalitic gneiss	37°15′00″	120°52′00″	2909	19	Liu et al. (2013)
	S1208	Gneissic tonalite	37°15′41″	120°56′36″	2914	12	Xie et al. (2014)
	S0901	Gneissic high-Si trondhjemite	37°17′37″	120°23′49″	2918	8	Xie et al. (2014)
	QX1267	Gneissic trondhjemite	37°19′10″	120°39′07″	2933	16	Xie et al. (2014)
Dengfeng-Taihua	DF07-8	Trondhjemitic gneiss	34°28′00″	112°48′00″	2511	10	Diwu et al. (2011)
	DF07-10	Trondhjemitic gneiss	34°28′00″	112°48′00″	2504	8	Diwu et al. (2011)
	DF07-15	Tonalitic gneiss	34°28′00″	112°48′00″	2547	17	Diwu et al. (2011)
	DF07-24	Tonalitic gneiss	34°28′00″	112°48′00″	2542	6	Diwu et al. (2011)
	TH05-21	TTG gneiss	33°54′00″	112°42′00″	2723	9	Huang et al. (2010)
	18LS02-1	Tonalitic gneiss	33°54′57″	112°41′12″	2775	10	This study
	18LS02-2	Tonalitic gneiss	33°54′57″	112°41′12″	2782	9	This study
Zhongtiao	12LJA2-1	TTG gneiss	35°14′08″	112°02′10″	2450	20	Zhao et al. (2017)
	12WW-71	TTG gneiss	35°12′00″	112°24′00″	2569	10	Zhou et al. (2018)
	12WW-77	TTG gneiss	35°12′00″	112°24′00″	2542	18	Zhou et al. (2018)
	13WW-69	TTG gneiss	35°12′00″	112°24′00″	2516	16	Zhou et al. (2018)
	12WW-71	TTG gneiss	35°12′00″	112°24′00″	2493	15	Zhou et al. (2018)
	ZT4020-1	Trondhjemitic gneiss	35°04′40″	111°18′53″	2560	6	Tian et al. (2005)
	11GLW	Trondhjemitic gneiss	35°15′00″	110°35′00″	2554	13	Zhang et al. (2013)
	11YZZ	Trondhjemitic gneiss	35°15′00″	110°35′00″	2543	21	Zhang et al. (2013)
	18ZT01-1	Tonalitic gneiss	34°55′02″	110°58′17″	2702	10	This study
East Hebei-West Liaoning	12JD01-4	Hornblende trondhjemitic gneiss	40°21′30″	117°47′51″	2517	11	Bai et al. (2014)
	JB6037-2	Tonalitic gneiss	41°14′36″	117°21′25″	2546	21	Liu et al. (2018)
	JB6058	Granodioritic gneiss	40°57′44″	115°09′57″	2532	20	Liu et al. (2018)
	LP100	Felsic gneiss	40°14′55″	117°44′44″	2915	4	Liou et al. (2019)
	LP103	Felsic gneiss	40°14′55″	117°44′44″	2907	3	Liou et al. (2019)
	LP131	Felsic gneiss	40°14′55″	117°44′44″	2919	18	Liou et al. (2019)
	LP181	Felsic gneiss	40°14′55″	117°44′44″	2904	25	Liou et al. (2019)
Huoqiu	18AHB01-1	Granodioritic gneiss	32°39′35″	117°51′46″	2911	7	This study
	18AHB02-1	Granodioritic gneiss	32°39′37″	117°52′00″	2929	6	This study
	18AHB02-3	Trondhjemitic gneiss	32°39′37″	117°52′00″	2931	5	This study
Related references:
[1] Bai, X., Liu, S.W., Guo, R.R., Zhang, L.F., Wang, W., 2014. Zircon U–Pb–Hf isotopes and geochemistry of Neoarchean dioritic–trondhjemitic gneisses, Eastern Hebei, North China Craton: constraints on petrogenesis and tectonic implications. Precambrian Research 251, 1–20.
[2] Diwu, C.R., Sun, Y., Guo, A.L., Wang, H.L., Liu, X.M., 2011. Crustal growth in the North China Craton at ~2.5 Ga: evidence from in situ zircon U–Pb ages, Hf isotopes and whole-rock geochemistry of the Dengfeng complex. Gondwana Research 20(1), 149–170.
[3] Guo, R.R., Liu, S.W., Wyman, D., Bai, X., Wang, W., Yan, M., Li, Q.G., 2015. Neoarchean subduction: a case study of arc volcanic rocks in Qinglong-Zhuzhangzi area of the Eastern Hebei Province, North China Craton. Precambrian Research 264, 36–62.
[4] Guo, B.R., Liu, S.W., Santosh, M., Wang, W., 2017b. Neoarchean arc magmatism and crustal growth in the northeastern North China Craton: evidence from granitoid gneisses in the Southern Jilin Province. Precambrian Research 303, 30–53.
[5] Huang, X.L., Niu, Y.L., Xu, Y.G., Yang, Q.J., Zhong, J.W., 2010. Geochemistry of TTG and TTG-like gneisses from Lushan-Taihua complex in the southern North China Craton: implications for late Archean crustal accretion. Precambrian Research 182, 43–56.
[6] Jahn, B.M., Liu, D.Y., Wan, Y.S., Song, B., Wu, J.S., 2008. Archean crustal evolution of the Jiaodong Peninsula, China, as revealed by zircon SHRIMP geochronology, elemental and Nd-isotope geochemistry. American Journal of Science 308, 232–269.
[7] Jiang, N., Guo, J.H., Fan, W.B., Hu, J., Zong, K.Q., Zhang, S.Q., 2016. Archean TTGs and sanukitoids from the Jiaobei terrain, North China craton: Insights into crustal growth and mantle metasomatism. Precambrian Research 281, 656–672.
[8] Liu, J.H., Liu, F.L., Ding, Z.J., Liu, C.H., Yang, H., Liu, P.H., Wang, F., Meng, E., 2013. The growth, reworking and metamorphism of early Precambrian crust in the Jiaobei terrane, the North China Craton: constraints from U–Th–Pb and Lu–Hf isotopic systematics, and REE concentrations of zircon from Archean granitoid gneisses. Precambrian Research 224, 287–303.
[9] Liu, S.W., Fu, J.H., Lu, Y.J., Chen, X., Wang, M.J., Hu, F.Y., Gao, L., Sun, G.Z., Hu, Y.L., 2019. Precambrian Hongqiyingzi Complex at the northern margin of the North China Craton: its zircon U–Pb–Hf systematics, geochemistry and constraints on crustal evolution. Precambrian Research 326, 58–83.
[10] Liou, P., Guo, J.H., 2019. Generation of Archaean TTG Gneisses Through Amphibole-Dominated Fractionation. Journal of Geophysical Research: Solid Earth 124(4), 3605–3619.
[11] Peng, P., Wang, C., Wang, X.P., Yang, S.Y., 2015. Qingyuan high-grade granite-greenstone terrain in the Eastern North China Craton: root of a Neoarchean arc. Tectonophysics 662, 7–21.
[12] Sun, G.Z., Liu, S.W., Santosh, M., Gao, L., Hu, Y.L., Guo, R.R., 2019. Thickness and geothermal gradient of Neoarchean continental crust: inference from the southeastern North China Craton. Gondwana Research 73, 16–31.
[13] Tang, J., Zheng, Y.F., Wu, Y.B., Gong, B., Liu, X.M., 2007. Geochronology and geochemistry of metamorphic rocks in the Jiaobei terrane: constraints on its tectonic affinity in the Sulu orogen. Precambrian Research 152, 48–82.
[14] Tian, W., Liu, S.W., Liu, C.H., Yu, S.Q., Li, Q.G., Wang, Y.R., 2005. Zircon SHRIMP geochronology and geochemistry of TTG rocks in Sushui Complex from Zhongtiao Mountains with its geological implications. Progress in Natural Science 15(12), 1476–1484 (in Chinese).
[15] Wan, Y.S., Liu, D.Y., Wang, S.J., Yang, E.X., Wang, W., Dong, C.Y., Zhou, H.Y., Du, L.L., Yang, Y.H., Diwu, C.R., 2011. ~2.7 Ga juvenile crust formation in the North China Craton (Taishan-Xintai area, western Shandong Province): further evidence of an understated event from zircon U–Pb dating and Hf isotope composition. Precambrian Research 186, 169–180.
[16] Wan, Y.S., Wang, S.J., Ren, P., Xie, H.Q., Dong, C.Y., Liu, D.Y., 2015. Neoarchean magmatism in the Culaishan area, western Shandong: evidence from SHRIMP zircon U–Pb dating. Acta Geoscientica Sinica 36, 634–646 (in Chinese with English abstract).
[17] Wang, W., Liu, S.W., Cawood, P.A., Bai, X., Guo, R.R., Guo, B.R., Wang, K., 2016a. Late Neoarchean subduction-related crustal growth in the Northern Liaoning region of the North China Craton: Evidence from ~2.55–2.50 Ga granitoid gneisses. Precambrian Research 281, 200–223.
[18] Wang, M.J., Liu, S.W., Wang, W., Wang, K., Yan, M., Guo, B.R., Bai, X., Guo, R.R., 2016b. Petrogenesis and tectonic implications of the Neoarchean North Liaoning tonalitic-trondhjemitic gneisses of the North China Craton, North China. Journal of Asian Earth Science 131, 12–39.
[19] Wang, W., Cawood, P.A., Liu, S.W., Guo, R.R., Bai, X., Wang, K., 2017a. Cyclic formation and stabilization of Archean lithosphere by accretionary orogenesis: Constraints from TTG and potassic granitoids, North China Craton. Tectonics 36, 1724–1742.
[20] Wang, M.J., Liu, S.W., Fu, J.H., Wang, K., Guo, R.R., Guo, B.R., 2017b. Neoarchean DTTG gneisses in southern Liaoning Province and their constraints on crustal growth and the nature of the Liao-Ji Belt in the Eastern Block. Precambrian Research 303, 183–207.
[21] Wu, M.L., Zhao, G.C., Sun, M., Li, S.Z., Bao, Z.A., Tam, P.Y., Eizenhöefer, P.R., He, Y.H., 2014. Zircon U–Pb geochronology and Hf isotopes of major lithologies from the Jiaodong Terrane: implications for the crustal evolution of the Eastern Block of the North China Craton. Lithos 190–191, 71–84.
[22] Xie, S.W., Xie, H.Q., Wang, S.J., Kröner, A., Liu, S.J., Zhou, H,Y., Ma, M.Z., Dong, C.Y., Liu, D.Y., Wan, Y.S., 2014. Ca. 2.9 Ga granitoid magmatism in eastern Shandong, North China Craton: Zircon dating, Hf-in-zircon isotopic analysis and whole-rock geochemistry. Precambrian Research 255, 538–562.
[23] Zhang, R.Y., Zhang, C.L., Sun, Y., 2013. Crustal reworking in the North China Craton at ~2.5 Ga: Evidence from zircon U–Pb ages, Hf isotopes and whole-rock geochemistry of the TTG gneisses in the Zhongtiao Mountain. Acta Petrologica Sinica 29(7), 2265–2280 (in Chinese with English abstract).
[24] Zhao, Y., Li, N.B., Jiang, Y.H., Niu, H.C., 2017. Petrogenesis of the late Archean (~2.5 Ga) Na- and K-rich granitoids in the Zhongtiao-Wangwu region and its tectonic significance for the crustal evolution of the North China Craton. Precambrian Research 303, 590–603.
[25] Zhou, Y.Y., Zhao, T.P., Sun, Q.Y., Zhai, M.G., 2018. Geochronological and geochemical constraints on the petrogenesis of the 2.6–2.5 Ga amphibolites, low- and high-Al TTGs in the Wangwushan area, southern North China Craton: Implications for the Neoarchean crustal evolution. Precambrian Research 307, 93–114.

## Sheet:  Data 4
Supplementary Data 4. Analytical results of major (wt.%) and trace (ppm) elements and calculated parameters for Meso- to Neoarchean crustal-derived TTG gneisses from the Eastern Block of the NCC.
Age	Late Mesoarchean (~2.9 Ga)															Early Neoarchean (~2.7 Ga)
Location	Jiaodong										Anhui			East Hebei		North Liaoning-South Jilin									Fuping				West Shandong														Jiaodong
Samples	10SD11-1	10SD25-1	10SD26-1	S0113	S0121-1	S0130-2	S0132-1	S1208	S1210	S1211	18AHB01-1	18AHB02-1	18AHB02-3	LP100	LP103	13JN02-2	13JN23-10	12LN36-1	13LB47-1	13LB47-2	12LN80-2	13LB15-5	13LB29-1	13LB10-1	F177-1	F177-2	F177-4	F177-6	16SD160-1	17SD21-2	17SD30-1	17SD33-1	JN0742	S0503	SY0336	17SD34-5	16SD195-1	16SD157-3	16SD186-2	16SD189-1	17SD37-1	16SD199-1	QX12108	QX1253	S0124-1	S0133-1	02SD28	02SD25	03SD03
SiO2	68.17	67.25	68.44	69.93	68.15	70.36	69.91	67.05	66.85	68.23	77.0226	76.8335	75.7336	77.86	75.03	74.42	71.19	70.94	69.29	69.7	71.76	69.66	65.05	71.73	69.49	68.29	64.64	69.44	68.53	68.78	70.04	70.99	65.1	65.32	71.16	72.89	72.13	72.03	70.64	69.89	68.69	71.73	68.99	68.58	67.83	66.59	76.79	73.39	70.28
Al2O3	16.05	15.33	15.48	15.47	15.31	15.06	14.93	15.03	15.55	15.2	13.6628	13.8308	14.479	12.63	13.3	13.43	15.04	15.05	15.72	15.56	15.74	16	15	15.14	15.87	15.31	14.57	14.79	16.35	15.8	14.56	14.79	16.3	15.57	15.43	14.51	15.26	14.67	15.96	15.6	15.42	14.17	15.42	16.4	15.39	14.95	12.61	14.93	15.4
Fe2O3T	2.8	3.91	3.63	2.92978	3.7892	3.01756	3.58978	4.89852	4.17744	4.0909	1.08001	1.44751	1.41376	0.48	2.36	1.31	2.87	2.79	2.92	2.94	2.06	1.95	5.8	2.05	3.04	4.19	6.37	4.13	3.45	2.93	3.49	3.46	5.37	5.26938	2.20924	2.33	2.12	2.92	1.87	2.46	3.41	2.74	3.57512	3.26693	4.33441	4.59964	1.11217	1.42543	3.16308
CaO	3.43	2.9	3.3	2.87	3.64	3.7	3.41	3.48	3.34	3.38	0.555977	0.105856	1.12546	2.79	3.39	2.23	2.63	3.53	1.94	2.99	1.49	2.63	2.71	3.03	3.3	4.11	5.05	3.15	3.79	3.5	2.62	2.81	4.93	4.8	2.34	2.59	2.98	2.86	2.31	2.14	2.76	2.47	4.09	3.78	4.08	3.89	1.3	2.79	2.72
MgO	0.73	1.27	0.82	0.9	1.23	0.91	1.29	1.8	1.49	0.99	0.304498	0.359813	0.562828	0.17	0.92	0.37	1	0.94	0.86	0.96	0.82	0.7	2.07	0.71	1.02	1.47	2.65	1.36	1.16	1.16	0.97	0.78	1.98	2.02	0.5	0.59	0.68	0.95	0.74	0.74	1.42	1.09	1.02	0.96	1.44	1.55	0.43	0.55	0.91
K2O	1.49	1.14	0.94	1.4	1.23	1.19	0.83	0.93	1.06	1.59	1.74531	1.67624	0.602305	2.23	1.18	1.3	1.77	1.45	1.12	0.65	1.74	1.86	2.43	1.96	2.42	1.47	1.38	1.91	1	1.24	1.36	1.46	1.42	1.01	2.48	2.04	0.78	2.03	1.86	2.75	1.51	2.42	0.84	1.32	1.29	1.81	1.33	1.68	1.61
Na2O	4.73	5.21	4.27	5.1	4.52	4.34	4.15	3.82	3.89	3.97	4.0539	4.34841	4.49372	1.6	3.53	5.1	3.71	4.19	4.7	5.18	4.27	5.9	5.42	3.99	4.15	4.18	3.97	4.22	4.47	4.95	4.22	4.23	3.64	4.59	4.62	3.96	5.28	3.78	5.65	5.25	3.82	4.35	4.48	4.45	4.16	3.8	4.76	4.03	4.41
MnO	0.02	0.04	0.05	0.07	0.08	0.07	0.08	0.08	0.07	0.07	0.00511672	0.00727466	0.00915769	0.01	0.02	0.01	0.02	0.03	0.04	0.03	0.03	0.02	0.05	0.02	0.04	0.07	0.1	0.04	0.03	0.03	0.03	0.04	0.07	0.06	0.04	0.03	0.03	0.03	0.02	0.04	0.03	0.04	0.06	0.06	0.09	0.1	0.01	0.02	0.05
TiO2	0.42	0.56	0.4	0.35	0.43	0.35	0.38	0.5	0.42	0.4	0.295099	0.267044	0.252693	0.13	0.28	0.15	0.39	0.35	0.27	0.29	0.2	0.21	0.52	0.23	0.35	0.43	0.55	0.53	0.37	0.37	0.51	0.48	0.57	0.57	0.19	0.28	0.2	0.33	0.27	0.36	0.42	0.3	0.41	0.29	0.47	0.56	0.16	0.2	0.27
P2O5	0.13	0.12	0.1	0.11	0.12	0.11	0.11	0.14	0.11	0.11	0.0481492	0.0448966	0.0421971	0.03	0.07	0.01	0.1	0.07	0.07	0.06	0.03	0.1	0.18	0.06	0.12	0.22	0.12	0.18	0.09	0.1	0.19	0.14	0.14	0.12	0.07	0.08	0.03	0.08	0.09	0.08	0.19	0.11	0.21	0.09	0.13	0.13	0.04	0.07	0.11
LOI	1.79	2.15	2.3	0.59	1.57	1.02	1.87	2.05	2.52	1.35	1.09482	0.964982	1.16794	1.28	0.7	1.57	1.14	0.6	2.98	1.57	1.71	0.82	0.67	0.95	0.38	0.5	0.6	0.52	0.62	0.98	1.87	0.7	0.75	0.86	0.65	0.56	0.41	0.21	0.4	0.5	2.22	0.41	1.11	0.91	1.76	2.2	1.31	0.72	1.1
Total	99.76	99.86	99.72	99.5	99.8	99.91	100.33	99.6	99.3	99.3	99.8683	99.8863	99.8827	99.21	100.79	99.91	99.87	99.93	99.91	99.94	99.86	99.84	99.89	99.87	100.18	100.24	100	100.27	99.88	99.87	99.86	99.86	100.27	99.8	99.5	99.88	99.9	99.89	99.81	99.81	99.89	99.84	99.8	100	100.67	99.89	99.8522	99.8054	100.023
Mg#	34.0564	39.151	30.9142	37.8308	39.1362	37.3973	41.5834	42.1262	41.402	32.404	35.8354	32.9938	44.0907	41.2307	43.5734	36.3	40.81	40	36.8454	39.2771	44.0876	41.5578	41.4169	40.6904	39.9271	41.0019	45.1778	39.4785	40	44	36	31	42.2095	43.1615	30.9545	34	39	39	44	37	45	44	36.1088	36.7927	39.6902	40.031	43.3709	43.3211	36.3014
K2O/Na2O	0.315011	0.21881	0.220141	0.27451	0.272124	0.274194	0.2	0.243455	0.272494	0.400504	0.430525	0.385483	0.134032	1.39375	0.334278	0.254902	0.477089	0.346062	0.238298	0.125483	0.407494	0.315254	0.448339	0.491228	0.583133	0.351675	0.347607	0.452607	0.223714	0.250505	0.322275	0.345154	0.39011	0.220044	0.536797	0.515152	0.147727	0.537037	0.329204	0.52381	0.395288	0.556322	0.1875	0.296629	0.310096	0.476316	0.279412	0.416873	0.365079
V	32.85	54.53	43.25	—	—	—	—	—	—	—	13.8972	14.5586	14.2856	6.2	36.4	13.8	51	51	26	28	36	25	80	35	37.79	46.03	119.7	57	49	46	36	27	—	—	—	26	29	49	30	40	48	37	—	—	—	—	—	—	—
Cr	4.73	15.05	6.15	5	9	19	5	34.1	18.9	12.7	1.52532	—	—	239	237	—	11.3	—	—	—	13.5	—	—	—	5.87	21.28	60.74	12.73	12	17.5	6.62	4.45	24.8	34	6	8.55	36	13.2	28	43	16	61	5.76	13.2	24	17	0.5	8.4	9.4
Co	5.93	7.62	5.98	7	9	15	8	—	—	—	1.97541	2.20861	2.28995	1.72	7.37	2.93	6.11	7.1	5.26	7.17	4.36	3.19	13.6	5.55	7.07	9.65	18.5	10.24	8.4	6.6	6.48	4.68	14.4	—	—	4.48	4.28	8.09	3.6	4.58	8.55	5.64	—	—	11	8	3.6	4.2	8.9
Ni	3.33	0.72	3.72	5	11	24	7	22.4	16.9	10.1	2.93423	1.2731	1.71785	7.76	14.2	11.9	9.44	—	—	—	6.25	2.39	29	2.47	6.72	17.85	29.76	9.78	9.35	9.23	5.11	4.61	25.1	—	—	1.95	4	8.54	2.57	4.93	11.1	8.78	8.28	8.24	18	15	2.8	8.3	11
Rb	39.64	32.59	25.85	53	32	60	35	34.3	29.2	63.2	41.9389	25.2407	36.7502	63.7	22.9	12.1	36	94	32	23	28	49	168	43	87.38	66.01	44.18	87.14	36	41	25	39	38.4	40	76	39	38	110	75	93	38	118	24.2	56.6	44	25	44	47.1	49
Sr	312.02	329.56	302.6	269	279	265	256	272	285	324	208.17	175.109	247.242	222	255	237	327	255	274	199	285	450	301	444	430.6	382.9	336.9	413.1	467	598	426	400	290	304	477	348	283	227	479	459	441	435	654	338	277	262	135	236	240
Y	3.7	10.51	10.6	4	7	4	7	7.57	6.94	11.5	14.3962	14.9505	5.90794	17.5	12.3	2.65	3.13	2.21	3.73	2.38	3.47	2.74	2.68	2.07	3.61	16.22	13.67	4.94	3.29	4.46	6.02	4.24	13.6	9	6	7.89	3.95	3.95	3.1	3.32	3.73	3.22	5.21	6.35	13	14	2.87	2.8	3.41
Nb	6.94	5.91	6.84	8	9	7	9	7.66	3.69	5.48	12.0996	11.8673	5.06668	15.6	5.88	1.37	2.31	4.09	4.31	3.57	1.75	2.24	17.9	3.81	5.81	9.78	5.07	5.24	1.65	2.18	3.8	2.92	4.92	3.7	7	5.46	4.1	2.13	2.37	5.42	3.65	4.37	2.55	3.3	9	9	9.5	7.7	1.8
Cs	1.7	0.49	0.67	4	—	5	7	—	—	—	8.23517	1.04908	3.77444	1.13	0.26	0.53	0.42	2.71	0.866	1.47	0.238	0.668	4.49	0.62	2.35	2.2	1.11	2.43	1.13	1.89	0.46	1.29	—	—	—	0.59	2.39	9.49	2.85	4.35	1.16	2.97	—	—	—	—	1.9	3.7	2.6
Ba	644.02	207.61	187.77	221	303	148	258	214	233	321	761.897	780.386	302.287	587	419	420	731	213	227	109	921	418	216	606	696.1	254.1	297.4	634.5	417	458	634	487	442	408	1190	574	327	390	743	796	357	701	419	392	273	223	425	562	875
La	24.41	40.25	17.76	30.44	21.06	27.73	23.78	33.4	16.3	18.2	22.6253	36.4508	13.0993	25.5	50.3	12.9	28	12.6	11.2	9.06	16.3	13.3	18.8	17.7	18.75	23.47	22.32	28.38	7.15	12.4	24	15.4	25.6	9.07	28.8	26	12.1	14.3	15.8	31	24	40	21.6	16.1	18.13	20.82	11.02	15.96	42.3
Ce	52.5	81.35	30.75	52.73	36.57	46.69	38.43	60.3	28.9	34.4	45.0036	76.4689	50.221	45.8	99.7	22	41	24	29	17.5	30	27	39	34	37.71	51.52	46.16	53.53	16.4	27	48	32	49	20.3	54.4	53	26	32	30	69	53	74	43.9	29.3	37.65	40.96	14.87	27.11	70.86
Pr	5.64	8.75	4.77	4.24	3.79	3.96	3.47	6.19	3.33	3.65	6.14626	9.33394	3.37086	4.89	9.47	1.99	3.7	2.32	2.29	1.878	3.13	2.56	4.3	3.4	4.26	6.18	5.23	5.62	1.67	3.22	5.56	3.53	5.76	2.56	5.96	6.29	2.1	2.96	3.17	5.51	5.85	6.98	4.48	2.85	4.43	4.32	1.95	3.01	7.74
Nd	17.33	25.48	16.03	15.39	13.67	13.43	13.47	20.4	11.9	12.8	23.443	35.7522	12.9604	16.3	30.7	6.4	11.8	7.4	7.65	6.45	11.1	8.43	15.6	11.1	15.06	23.33	19.2	19.25	5.11	12	19.7	12.4	20.7	10.6	21	22	7.61	10	11.8	16.8	19.3	24	17.3	11	16.93	17.26	6.3	9.15	23.26
Sm	2.24	3.36	2.88	2.04	2.4	1.79	2.49	3.05	2.07	2.46	4.19118	5.98985	2.15602	2.98	5	0.94	1.41	0.97	1.386	1.164	1.54	1.158	2.02	1.33	2.14	4.08	3.39	2.71	1.15	2.14	2.9	1.93	3.6	2.21	3.02	4.04	1.34	1.64	1.78	1.93	2.55	2.61	2.71	2.05	3.92	3.4	0.95	1.35	2.97
Eu	0.68	0.54	0.46	0.63	0.73	0.69	0.76	0.59	0.65	0.69	1.15136	1.42453	0.532812	0.37	0.86	0.41	1.47	0.55	0.497	0.375	1.222	0.644	1.061	0.9	0.8	1	0.91	0.73	0.62	0.88	1.02	0.79	1.03	0.73	0.88	1.06	0.52	0.52	0.65	0.8	0.85	0.75	0.73	0.69	0.84	0.74	0.52	0.61	0.78
Gd	1.52	2.34	2.04	2	2.42	1.88	2.37	2.3	1.82	2.42	3.72131	5.0497	2.04131	2.6	3.74	0.95	1.75	0.95	1.156	0.917	1.676	1.232	1.58	1.12	1.31	3.46	2.96	1.78	1.13	1.77	2.75	1.72	3.06	2.1	2.12	3.58	1.46	1.41	1.7	2.61	2.12	2.85	1.71	1.55	5.54	4	0.81	1	2
Tb	0.16	0.32	0.32	0.19	0.29	0.2	0.39	0.32	0.27	0.38	0.58527	0.709363	0.271589	0.42	0.51	0.11	0.13	0.09	0.149	0.102	0.152	0.108	0.139	0.1	0.15	0.47	0.41	0.22	0.13	0.2	0.31	0.19	0.44	0.33	0.26	0.43	0.16	0.17	0.15	0.2	0.2	0.2	0.23	0.24	0.62	0.47	0.12	0.13	0.25
Dy	0.79	1.98	2.08	0.93	1.51	0.96	1.98	1.58	1.39	2.28	3.35208	3.71346	1.36082	2.69	2.66	0.51	0.55	0.41	0.781	0.488	0.686	0.488	0.527	0.39	0.73	2.67	2.42	1.03	0.62	0.95	1.48	0.88	2.57	1.75	1.12	1.87	0.87	0.81	0.66	0.78	0.8	0.68	1.11	1.23	2.94	2.77	0.61	0.72	1.03
Ho	0.13	0.38	0.37	0.13	0.23	0.13	0.35	0.27	0.25	0.42	0.68066	0.722802	0.260402	0.57	0.47	0.1	0.1	0.07	0.143	0.091	0.12	0.088	0.098	0.07	0.12	0.5	0.47	0.17	0.13	0.17	0.25	0.16	0.5	0.32	0.2	0.32	0.16	0.16	0.11	0.14	0.14	0.12	0.19	0.23	0.51	0.52	0.11	0.13	0.17
Er	0.29	0.92	0.84	0.36	0.53	0.31	0.94	0.8	0.69	1.18	2.08205	2.15012	0.802094	1.84	1.14	0.24	0.33	0.27	0.402	0.259	0.422	0.284	0.247	0.19	0.33	1.49	1.33	0.46	0.34	0.46	0.61	0.42	1.31	0.91	0.55	0.74	0.46	0.43	0.34	0.49	0.35	0.39	0.59	0.67	1.6	1.6	0.33	0.33	0.39
Tm	0.05	0.2	0.19	0.04	0.07	0.04	0.12	0.1	0.09	0.14	0.32151	0.317651	0.127264	0.34	0.15	0.04	0.04	0.03	0.051	0.032	0.044	0.036	0.036	0.02	0.05	0.22	0.19	0.06	0.05	0.06	0.07	0.06	0.21	0.13	0.07	0.1	0.06	0.06	0.04	0.06	0.05	0.04	0.07	0.1	0.2	0.2	0.05	0.04	0.05
Yb	0.26	0.97	0.9	0.27	0.38	0.2	0.68	0.68	0.57	0.91	2.23276	2.21117	0.953326	2.24	0.91	0.28	0.29	0.2	0.34	0.193	0.316	0.242	0.27	0.21	0.31	1.56	1.23	0.37	0.31	0.4	0.45	0.4	1.28	0.83	0.48	0.61	0.41	0.43	0.27	0.43	0.31	0.31	0.53	0.63	1.06	1.27	0.37	0.25	0.28
Lu	0.04	0.15	0.13	0.05	0.07	0.04	0.11	0.1	0.08	0.13	0.324654	0.330038	0.157182	0.34	0.16	0.05	0.05	0.03	0.047	0.028	0.046	0.038	0.054	0.04	0.05	0.24	0.18	0.06	0.05	0.06	0.07	0.06	0.2	0.13	0.07	0.1	0.06	0.07	0.04	0.06	0.05	0.05	0.08	0.09	0.17	0.2	0.06	0.03	0.05
Zr	173.93	132.92	143.53	139	128	102	121	172	105	156	259.847	285.101	280.697	90.2	123	63	160	46	118	88	71	84	184	150	140.7	159.2	135.8	218.7	130	99	213	111	153	50	149	140	44	121	51	64	125	41	321	74.8	136	169	118	130	93
Hf	4.7	3.85	4.01	—	—	—	—	4.51	2.61	3.76	7.26133	7.87296	7.93357	3.07	3.39	1.97	3.92	1.05	2.87	2.286	2	2.16	5.25	4.05	3.12	3.7	3.25	4.74	3.41	2.57	5.27	3	3.72	1.4	3.7	3.71	1.23	3.6	1.28	1.59	3.1	1.14	6.58	1.92	—	—	3	3.3	2.7
Ta	0.56	0.47	0.49	—	—	—	—	0.46	0.23	0.78	1.12917	1.08406	0.285054	1.62	0.29	0.05	0.08	0.66	0.481	0.597	0.104	0.16	1.707	1.34	0.44	0.75	0.45	0.19	0.16	0.19	0.19	0.3	0.32	0.2	0.2	0.28	0.2	0.4	0.19	0.28	0.27	0.04	0.12	0.42	—	—	0.5	0.5	0.5
Th	5.73	9.9	3.49	—	5	—	—	9.38	2.44	2.74	6.30319	8.64326	6.15969	22.8	32.9	0.3	0.27	6.86	3.59	2.42	1.96	3.53	9.71	5.47	4.37	4.23	5.07	5.61	0.63	2.05	1.98	2.11	3.78	1.1	4.6	4.69	3.97	7.69	7.98	11.4	4.35	10.9	3.85	2.26	5	5	1.6	2.5	11
U	0.35	0.6	0.24	—	—	—	—	0.31	0.22	0.41	1.19938	1.69079	2.6912	4.25	1.23	0.16	0.14	0.33	0.402	0.575	0.228	0.234	0.517	0.41	0.46	0.56	0.61	0.5	0.19	0.55	0.12	0.39	0.5	0.3	0.7	0.38	0.69	1.52	2.56	11	0.49	0.63	0.47	0.35	—	—	0.7	0.7	0.75
TREE	106.04	166.99	79.52	109.44	83.72	98.05	89.34	130.08	68.31	80.06	115.861	180.625	88.3143	106.88	205.77	47	90	50	55	39	66	55.608	83.732	70.57	81.77	120.19	106.4	114.37	34.86	61.71	107.17	69.94	115.26	51.97	118.93	120	53	65	67	130	110	152	95.23	66.73	94.54	98.53	38.07	59.82	152.13
(La/Yb)N	67.3434	29.7642	14.1547	80.8689	39.7535	99.4536	25.0844	35.2321	20.5123	14.346	7.26863	11.8246	9.85617	8.16569	39.6485	33.047	69.2565	45.1899	23.6287	33.6722	36.9999	39.4218	49.9453	60.4581	43.3851	10.7917	13.0164	55.0188	16.5442	22.2363	38.256	27.616	14.346	7.83844	43.038	30.5734	21.1691	23.8544	41.9753	51.7123	55.5329	92.5548	29.2333	18.331	12.2685	11.7592	21.3639	45.7924	108.363
Notes: wt.%, major and minor element oxides in weight percent; ppm, trace elements in parts per million; LOI, Loss on ignition; Mg# = 100 × Mg2+/(Mg2++TFe2+); TREE, total rare earth elements; subscript N, chondrite normalized value. "—", unanalyzed.
[truncated: 106 more columns]

## Sheet: Data 5
Supplementary Data 5. Analyzed zircon U–Pb isotopic data and calculated apparent ages for representative TTG gneisses from the Eastern Block of the NCC.
Sample and analytical spot number	Th/U	Isotopic ratios						Apparent ages (Ma)
		207Pb/206Pb	±1σ	207Pb/235U	±1σ	206Pb/238U	±1σ	207Pb/206Pb	±1σ	207Pb/235U	±1σ	206Pb/238U	±1σ
18AHB01-1-01	0.502302	0.21072	0.00485	15.6328	0.34634	0.53796	0.00637	2911	21	2855	21	2775	27
18AHB01-1-02	0.700129	0.21017	0.00534	14.8338	0.37241	0.5118	0.00759	2907	22	2805	24	2664	32
18AHB01-1-03	0.599016	0.2094	0.00514	16.3921	0.39354	0.56765	0.00766	2901	22	2900	23	2898	31
18AHB01-1-04	0.577951	0.20993	0.00557	16.463	0.43672	0.56868	0.00906	2905	23	2904	25	2902	37
18AHB01-1-05	0.731404	0.21019	0.00592	15.6211	0.44394	0.53892	0.00949	2907	24	2854	27	2779	40
18AHB01-1-06	0.85497	0.21064	0.00598	16.3514	0.46739	0.56293	0.00974	2910	25	2898	27	2879	40
18AHB01-1-07	0.727461	0.20868	0.00566	16.1407	0.43127	0.56089	0.00835	2895	25	2885	26	2870	34
18AHB01-1-08	0.848864	0.21158	0.00602	16.6935	0.47394	0.57218	0.00941	2918	25	2917	27	2917	39
18AHB01-1-09	0.945615	0.20994	0.00602	16.4798	0.46949	0.56926	0.0092	2905	26	2905	27	2905	38
18AHB01-1-10	0.49267	0.21348	0.00587	16.9474	0.45502	0.57573	0.0081	2932	26	2932	26	2931	33
18AHB01-1-11	0.788777	0.20971	0.0063	16.4512	0.48547	0.56894	0.00874	2903	28	2903	28	2903	36
18AHB01-1-12	0.454663	0.21082	0.00684	16.5868	0.53885	0.57061	0.01043	2912	30	2911	31	2910	43
18AHB01-1-13	0.551257	0.21041	0.00654	14.3605	0.43602	0.49501	0.00761	2909	30	2774	29	2592	33
18AHB01-1-14	0.508131	0.2098	0.00699	16.4402	0.54661	0.56835	0.01036	2904	31	2903	32	2901	43
18AHB01-1-15	0.574092	0.21047	0.00661	16.5511	0.50474	0.57036	0.00826	2909	31	2909	29	2909	34
18AHB01-1-16	0.565953	0.21108	0.00737	15.713	0.54485	0.53995	0.00998	2914	33	2860	33	2783	42
18AHB01-1-17	0.987101	0.21245	0.00705	16.8144	0.54187	0.57406	0.00858	2924	33	2924	31	2924	35
18AHB01-1-18	0.446026	0.21228	0.00766	16.7889	0.60131	0.57367	0.01079	2923	34	2923	34	2923	44
18AHB01-1-19	0.467967	0.21324	0.0081	16.9379	0.646	0.57616	0.01214	2930	35	2931	37	2933	50
18AHB01-1-20	0.638426	0.21035	0.00774	15.51	0.56171	0.53485	0.00969	2908	36	2847	35	2762	41
18AHB01-1-21	0.618371	0.21274	0.00854	15.4162	0.60469	0.52571	0.00959	2927	40	2841	37	2723	41
18AHB01-1-22	0.738014	0.20969	0.00852	15.355	0.60854	0.53126	0.0096	2903	41	2838	38	2747	40
18AHB01-1-23	0.853297	0.21109	0.00858	15.6753	0.61742	0.53874	0.00917	2914	42	2857	38	2778	38
18AHB01-1-24	0.4963	0.21335	0.00917	16.9291	0.71554	0.57568	0.01167	2931	42	2931	41	2931	48
18AHB01-1-25	0.775993	0.2106	0.0093	13.4538	0.58225	0.4635	0.00956	2910	44	2712	41	2455	42
18AHB02-1-01	0.692691	0.21469	0.00418	15.3112	0.28809	0.51743	0.00602	2941	16	2835	18	2688	26
18AHB02-1-02	0.518695	0.21358	0.00416	16.9541	0.32045	0.57593	0.00674	2933	16	2932	18	2932	28
18AHB02-1-03	0.658302	0.21478	0.00418	16.2867	0.30632	0.55017	0.00636	2942	16	2894	18	2826	26
18AHB02-1-04	0.564837	0.21436	0.00508	14.8501	0.35505	0.50263	0.00814	2939	19	2806	23	2625	35
18AHB02-1-05	0.423427	0.21371	0.00444	16.3355	0.33413	0.55458	0.00725	2934	17	2897	20	2844	30
18AHB02-1-06	0.558667	0.20251	0.00608	12.5026	0.33353	0.44776	0.00618	2847	50	2643	25	2385	28
18AHB02-1-07	0.382346	0.20622	0.00508	12.7114	0.27332	0.44706	0.00536	2876	41	2659	20	2382	24
18AHB02-1-08	1.01777	0.20358	0.00925	15.4182	0.63213	0.54927	0.01073	2855	76	2841	39	2822	45
18AHB02-1-09	0.445488	0.21321	0.00455	16.0298	0.33784	0.54548	0.00734	2930	18	2879	20	2806	31
18AHB02-1-10	0.283958	0.18573	0.00601	10.0219	0.28556	0.39136	0.00601	2705	55	2437	26	2129	28
18AHB02-1-11	0.560613	0.19614	0.00581	11.9412	0.31973	0.44154	0.00559	2794	50	2600	25	2358	25
18AHB02-1-12	0.467124	0.21313	0.00443	16.8835	0.34385	0.57477	0.00723	2929	18	2928	20	2927	30
18AHB02-1-13	0.460693	0.20623	0.00577	14.5236	0.35791	0.51077	0.00678	2876	47	2785	23	2660	29
18AHB02-1-14	0.705925	0.21123	0.00432	16.6454	0.33094	0.57177	0.00686	2915	17	2915	19	2915	28
18AHB02-1-15	0.645704	0.21425	0.00459	17.0333	0.36069	0.57685	0.00766	2938	18	2937	20	2936	31
18AHB02-1-16	0.436276	0.20404	0.00539	13.0976	0.30529	0.46556	0.00579	2859	44	2687	22	2464	25
18AHB02-1-17	0.53887	0.21173	0.00444	16.7086	0.343	0.57259	0.00715	2919	18	2918	20	2918	29
18AHB02-1-18	0.407569	0.21379	0.00447	15.9675	0.3253	0.54191	0.00665	2934	18	2875	19	2791	28
18AHB02-1-19	0.468895	0.21352	0.00478	16.4775	0.36621	0.55993	0.00785	2932	19	2905	21	2866	32
18AHB02-1-20	0.394635	0.21348	0.00532	15.8298	0.39997	0.53802	0.00904	2932	21	2867	24	2775	38
18AHB02-1-21	0.967499	0.21392	0.00444	16.0387	0.32284	0.54402	0.00635	2935	18	2879	19	2800	27
18AHB02-1-22	0.454249	0.21434	0.00483	17.0573	0.38207	0.57742	0.00805	2939	19	2938	21	2938	33
18AHB02-1-23	0.562685	0.21679	0.0047	16.511	0.35125	0.55262	0.00706	2957	19	2907	20	2836	29
18AHB02-1-24	0.576782	0.21408	0.00469	17.0186	0.36726	0.57684	0.00753	2937	19	2936	21	2936	31
18AHB02-1-25	0.866495	0.21262	0.00449	16.4174	0.33715	0.56027	0.00668	2926	18	2901	20	2868	28
18AHB02-1-26	0.674714	0.20202	0.00679	13.9272	0.42088	0.49999	0.00737	2843	56	2745	29	2614	32
18AHB02-3-01	0.429732	0.2056	0.00506	14.2047	0.30195	0.50109	0.00622	2871	41	2763	20	2618	27
18AHB02-3-02	0.492765	0.20974	0.00517	16.0055	0.3404	0.55347	0.0069	2904	41	2877	20	2840	29
18AHB02-3-03	0.511383	0.21412	0.00404	16.4966	0.30606	0.55892	0.00708	2937	15	2906	18	2862	29
18AHB02-3-04	0.506851	0.2105	0.00417	16.5424	0.32642	0.57011	0.0078	2909	16	2909	19	2908	32
18AHB02-3-05	0.305716	0.21021	0.00429	12.0865	0.24185	0.41712	0.00569	2907	16	2611	19	2247	26
18AHB02-3-06	0.998224	0.21349	0.00375	16.9484	0.28496	0.57593	0.00624	2932	14	2932	16	2932	26
18AHB02-3-07	0.644096	0.21225	0.00408	16.289	0.30779	0.55675	0.00708	2923	15	2894	18	2853	29
18AHB02-3-08	0.573162	0.21179	0.00449	16.7118	0.35708	0.57245	0.00844	2919	17	2918	20	2918	35
18AHB02-3-09	0.723541	0.21459	0.00386	16.6829	0.2886	0.564	0.00631	2941	14	2917	17	2883	26
18AHB02-3-10	1.15427	0.21394	0.00392	16.1924	0.28707	0.54908	0.00634	2936	15	2888	17	2821	26
18AHB02-3-11	0.906925	0.21135	0.00407	16.6641	0.31504	0.57202	0.00718	2916	16	2916	18	2916	29
18AHB02-3-12	0.465375	0.21363	0.00409	16.0296	0.30009	0.54435	0.00672	2933	15	2879	18	2802	28
18AHB02-3-13	0.385641	0.21391	0.0039	17.0121	0.29906	0.57698	0.00651	2935	15	2936	17	2936	27
18AHB02-3-14	0.429947	0.21165	0.00425	15.9306	0.31635	0.54606	0.00726	2918	16	2873	19	2809	30
18AHB02-3-15	0.971909	0.21452	0.00401	17.0784	0.31	0.57757	0.0068	2940	15	2939	17	2939	28
18AHB02-3-16	0.413162	0.21386	0.00444	16.0779	0.33201	0.54543	0.00757	2935	17	2881	20	2806	32
18AHB02-3-17	0.214045	0.18496	0.00449	6.53822	0.13811	0.25638	0.00308	2698	41	2051	19	1471	16
18AHB02-3-18	0.577763	0.20492	0.00532	14.3787	0.32918	0.50891	0.00622	2866	43	2775	22	2652	27
18AHB02-3-19	0.494861	0.21318	0.00416	16.901	0.32285	0.57519	0.00714	2930	16	2929	18	2929	29
18AHB02-3-20	0.183457	0.1614	0.00407	4.9528	0.11185	0.22256	0.00249	2470	44	1811	19	1295	13
18AHB02-3-21	0.612417	0.21463	0.00445	17.1058	0.35351	0.57823	0.00797	2941	17	2941	20	2942	33
18AHB02-3-22	0.562572	0.21366	0.00417	16.9584	0.32352	0.57585	0.00705	2934	16	2932	18	2932	29
18AHB02-3-23	0.503702	0.21411	0.00423	16.6592	0.32196	0.56449	0.00702	2937	16	2915	19	2885	29
18AHB02-3-24	0.404843	0.21374	0.00416	17.2771	0.32845	0.58644	0.00711	2934	16	2950	18	2975	29
18AHB02-3-25	0.856941	0.21311	0.00411	15.6238	0.2917	0.53191	0.00623	2929	16	2854	18	2749	26
18LS02-1-01	0.111179	0.18957	0.00337	13.8321	0.23314	0.52917	0.00549	2738	15	2738	16	2738	23
18LS02-1-02	0.102869	0.19856	0.00368	14.9828	0.26789	0.54726	0.00619	2814	15	2814	17	2814	26
18LS02-1-03	0.17428	0.18995	0.00339	10.8565	0.1834	0.4145	0.00427	2742	15	2511	16	2235	19
18LS02-1-04	0.175078	0.19162	0.00352	14.093	0.24765	0.53338	0.00582	2756	15	2756	17	2756	24
18LS02-1-05	0.425148	0.19394	0.00369	14.3877	0.26515	0.53803	0.00628	2776	16	2776	17	2775	26
18LS02-1-06	0.443275	0.19604	0.00365	14.6773	0.26292	0.54297	0.00605	2794	16	2795	17	2796	25
18LS02-1-07	0.0932294	0.19723	0.00377	14.8073	0.27382	0.54446	0.00634	2803	16	2803	18	2802	26
18LS02-1-08	0.0980075	0.19209	0.00348	14.1494	0.24304	0.5342	0.00553	2760	15	2760	16	2759	23
18LS02-1-09	0.0823226	0.19232	0.00366	14.1965	0.26009	0.53534	0.00608	2762	16	2763	17	2764	26
18LS02-1-10	8.60456	0.19097	0.00466	14.0223	0.34808	0.53251	0.00891	2751	20	2751	24	2752	37
18LS02-1-11	0.0958962	0.19221	0.00391	13.2897	0.23099	0.50147	0.00529	2761	34	2700	16	2620	23
18LS02-1-12	0.112871	0.19692	0.00365	14.7821	0.26068	0.54438	0.0057	2801	16	2801	17	2802	24
18LS02-1-13	7.82836	0.19035	0.00464	13.9199	0.34357	0.53031	0.00864	2745	21	2744	23	2743	36
18LS02-1-14	0.393406	0.19417	0.00361	14.4121	0.25491	0.53825	0.00561	2778	16	2777	17	2776	24
18LS02-1-15	0.127748	0.19342	0.00366	14.3191	0.2589	0.53685	0.00578	2771	16	2771	17	2770	24
18LS02-1-16	1.14537	0.195	0.0039	14.5181	0.28187	0.53989	0.00644	2785	17	2784	18	2783	27
18LS02-1-17	0.60191	0.19515	0.00374	14.193	0.2601	0.5274	0.00573	2786	16	2763	17	2730	24
18LS02-1-18	0.265398	0.19179	0.0038	14.1202	0.27057	0.5339	0.00619	2758	17	2758	18	2758	26
18LS02-1-19	0.407582	0.185	0.00356	13.2611	0.24428	0.51981	0.00563	2698	17	2698	17	2698	24
18LS02-1-20	0.361336	0.19136	0.00368	14.0615	0.25873	0.53287	0.00575	2754	17	2754	17	2754	24
18LS02-1-21	0.232898	0.20279	0.00408	15.5448	0.3023	0.55586	0.00643	2849	17	2849	19	2849	27
18LS02-1-22	5.24913	0.19194	0.00461	14.1307	0.34065	0.53384	0.00822	2759	21	2759	23	2758	35
18LS02-1-23	3.26905	0.19074	0.00422	13.9827	0.30531	0.53159	0.00721	2749	19	2749	21	2748	30
18LS02-1-24	0.234314	0.19106	0.00376	11.9335	0.22414	0.45291	0.00485	2751	17	2599	18	2408	22
18LS02-1-25	0.251218	0.19742	0.00395	14.8455	0.28501	0.54527	0.00605	2805	17	2805	18	2805	25
18LS02-2-01	1.04543	0.19584	0.004	14.6402	0.28844	0.54208	0.00623	2792	18	2792	19	2792	26
18LS02-2-02	0.585183	0.19497	0.00414	14.5258	0.30025	0.54021	0.00668	2785	18	2785	20	2784	28
18LS02-2-03	0.263602	0.1953	0.00409	14.556	0.29534	0.54043	0.00647	2787	18	2787	19	2785	27
18LS02-2-04	0.229434	0.19859	0.00421	14.9781	0.3092	0.54688	0.00671	2815	18	2814	20	2812	28
18LS02-2-05	0.395003	0.19262	0.00392	12.8774	0.25157	0.48477	0.00538	2765	18	2671	18	2548	23
18LS02-2-06	0.434472	0.19366	0.00416	14.3505	0.29984	0.53731	0.00658	2773	19	2773	20	2772	28
18LS02-2-07	0.459452	0.19301	0.00405	13.0691	0.26382	0.49097	0.00564	2768	19	2685	19	2575	24
18LS02-2-08	0.834125	0.19624	0.00414	14.3125	0.29189	0.52882	0.00617	2795	19	2771	19	2736	26
18LS02-2-09	0.632489	0.1938	0.00408	14.3813	0.29142	0.53804	0.00618	2775	19	2775	19	2775	26
18LS02-2-10	4.28161	0.19257	0.00442	14.2215	0.32134	0.53546	0.00728	2764	20	2765	21	2764	31
18LS02-2-11	0.568647	0.19203	0.00403	13.1138	0.26436	0.49515	0.00554	2760	19	2688	19	2593	24
18LS02-2-12	1.05551	0.19227	0.00414	14.1925	0.29546	0.5352	0.00633	2762	19	2763	20	2763	27
18LS02-2-13	0.869932	0.19218	0.00407	14.1682	0.28807	0.53453	0.00602	2761	19	2761	19	2761	25
18LS02-2-14	0.88668	0.19333	0.00442	15.191	0.3421	0.56971	0.00765	2771	20	2827	21	2907	31
18LS02-2-15	0.549974	0.18654	0.00397	13.4495	0.27548	0.52275	0.00591	2712	19	2712	19	2711	25
18LS02-2-16	0.354797	0.19417	0.00455	14.437	0.33244	0.53908	0.00729	2778	21	2779	22	2780	31
18LS02-2-17	1.21819	0.19097	0.00428	14.0176	0.30492	0.53219	0.0065	2751	20	2751	21	2751	27
18LS02-2-18	8.32762	0.1987	0.00551	15.0251	0.42299	0.54822	0.00977	2816	24	2817	27	2818	41
18LS02-2-19	0.536983	0.18951	0.00539	12.4194	0.32069	0.4753	0.00569	2738	48	2637	24	2507	25
18LS02-2-20	4.18195	0.19156	0.00489	14.0816	0.35901	0.53294	0.00825	2756	23	2755	24	2754	35
18LS02-2-21	0.5077	0.19564	0.0045	14.6109	0.32722	0.54146	0.00683	2790	21	2790	21	2790	29
18LS02-2-22	5.18623	0.19602	0.00535	14.6743	0.40551	0.54274	0.00944	2793	24	2794	26	2795	39
18LS02-2-23	0.498005	0.20027	0.00491	15.2164	0.36935	0.55084	0.00796	2828	22	2829	23	2829	33
18LS02-2-24	0.345158	0.1933	0.00436	14.3167	0.31195	0.53696	0.00634	2770	21	2771	21	2771	27
18LS02-2-25	0.883912	0.1931	0.00457	14.2864	0.33114	0.53637	0.00707	2769	21	2769	22	2768	30
18ZT01-1-01	0.341628	0.18562	0.00332	13.329	0.23195	0.52103	0.0063	2704	14	2703	16	2704	27
18ZT01-1-02	0.636449	0.18487	0.00315	13.2349	0.21592	0.51947	0.00587	2697	13	2697	15	2697	25
18ZT01-1-03	0.396848	0.1841	0.00358	13.1387	0.25298	0.51785	0.00703	2690	16	2690	18	2690	30
18ZT01-1-04	0.618823	0.18004	0.00459	11.7521	0.26375	0.47342	0.00574	2653	43	2585	21	2499	25
18ZT01-1-05	0.344925	0.18567	0.00319	12.1725	0.19982	0.4757	0.00536	2704	13	2618	15	2509	23
18ZT01-1-06	0.352362	0.18604	0.00364	12.7321	0.24534	0.49656	0.00662	2707	16	2660	18	2599	29
18ZT01-1-07	0.327516	0.18495	0.00346	12.7541	0.23305	0.50036	0.00632	2698	15	2662	17	2615	27
18ZT01-1-08	0.290675	0.1865	0.00348	13.4273	0.245	0.52239	0.00661	2712	15	2710	17	2709	28
18ZT01-1-09	0.281146	0.18618	0.00352	13.3925	0.24881	0.52192	0.00671	2709	15	2708	18	2707	28
18ZT01-1-10	0.291018	0.18612	0.00347	13.1228	0.23842	0.51156	0.00637	2708	15	2689	17	2663	27
18ZT01-1-11	0.316608	0.18616	0.00329	12.8602	0.21767	0.50123	0.00568	2709	14	2669	16	2619	24
18ZT01-1-12	0.593164	0.1846	0.00365	13.2081	0.25773	0.51913	0.00694	2695	16	2695	18	2695	29
18ZT01-1-13	0.570518	0.18442	0.00346	13.1906	0.2403	0.51894	0.00637	2693	15	2693	17	2695	27
18ZT01-1-14	0.667936	0.18604	0.00329	13.3844	0.22641	0.52197	0.00584	2707	14	2707	16	2708	25
18ZT01-1-15	0.396254	0.1853	0.00361	13.286	0.25347	0.52021	0.00667	2701	16	2700	18	2700	28
18ZT01-1-16	0.475698	0.18609	0.00358	13.3998	0.25071	0.52242	0.00649	2708	16	2708	18	2709	27
18ZT01-1-17	0.494326	0.18432	0.00364	13.1621	0.25387	0.51807	0.00663	2692	16	2691	18	2691	28
18ZT01-1-18	0.386555	0.18515	0.00363	13.2673	0.2537	0.51987	0.00652	2700	16	2699	18	2699	28
18ZT01-1-19	0.433078	0.18521	0.00366	13.2934	0.25666	0.52074	0.00665	2700	16	2701	18	2702	28
18ZT01-1-20	0.575392	0.18591	0.00341	12.8085	0.22388	0.49985	0.00561	2706	15	2666	16	2613	24
18ZT01-1-21	0.550298	0.18566	0.00385	12.8132	0.25983	0.5007	0.0066	2704	17	2666	19	2617	28
18ZT01-1-22	0.720287	0.18623	0.00372	13.3982	0.25981	0.52195	0.00647	2709	17	2708	18	2707	27
18ZT01-1-23	0.53699	0.18563	0.00381	13.3229	0.2669	0.52069	0.00672	2704	17	2703	19	2702	28
18ZT01-1-24	0.515702	0.18628	0.00385	13.4174	0.27052	0.52255	0.00674	2710	17	2709	19	2710	29
18ZT01-1-25	0.751812	0.18613	0.00385	13.4065	0.27017	0.52255	0.00672	2708	17	2709	19	2710	28

## Sheet: Data 6
Supplementary Data 6. Average composition of potential source mafic rocks for Meso- to Neoarchean crustal-derived TTGs compiled from the GEOROC databases.
	Enriched Archean tholeiites worldwide	~2.9 Ga low-K tholeiitic rocks from the Eastern Block	~2.7 Ga low-K tholeiitic rocks from the Eastern Block	~2.5 Ga low-K tholeiitic rocks from the Eastern Block
Data source	GEOROC	GEOROC	GEOROC	GEOROC
	median	median	median	median
SiO2	50.6	48.9957	50.011	49.96
Al2O3	14.2	15.4286	14.4563	13.6
TFe2O3	12.3972	12.63	13.0173	13.55
CaO	9.8	11.1229	10.9957	10.93
MgO	7.3	5.59714	7.96325	7.14
K2O	0.26	0.66	0.36475	0.41
Na2O	2.024	2.65143	1.9565	1.81
MnO	0.19	0.192857	0.1985	0.23
TiO2	0.84	1.26857	0.8845	0.87
P2O5	0.09	0.162857	0.072	0.08
TFeO	11.155	11.3645	11.7129	12.1923
FeO	10.079	10.2683	10.5831	11.0163
Fe2O3	1.24096	1.26426	1.30303	1.35636
LOI	1.69	1.20571	1.7725	1.81
Total	98.149	99.92	100.007	100.35
Mg#	53.8413	46.7479	57.9423	51.0717
Rb	6.3	8.24	8.1075	8
Ba	61.81	262	74.1275	141
Th	0.6	0.24	0.28025	0.14
U	0.16	0.311667	0.162	0.07
Nb	2.92	2.34	2.1675	1.81
Ta	0.2	0.13	0.178	0.07
K	2158.39	5478.98	3027.97	3403.61
La	4.42	4.58	3.28875	4.44
Ce	11.23	10.5	8.089	11.27
Sr	125	201	165.75	147
Nd	7.9	7.52	6.5335	7.33
Sm	2.35	2.13	2.123	2.12
Zr	58	44.4	50.0275	46
Hf	1.64	1.21	1.445	1.49
Eu	0.835425	0.91	0.80025	0.72
Gd	2.93	2.48	2.88525	3.06
Dy	3.25	2.93	3.577	3.8
Ti	5280	7603.17	5301.24	5214.34
Y	19	17.3	19.2475	19.5
Er	2	1.82	2.23175	2.16
Yb	1.9	1.76	2.16375	2.37
Pr	1.55	1.57	1.309	1.62
Tb	0.51	0.45	0.5405	0.51
Ho	0.6965	0.64	0.7705	0.85
Tm	0.3	0.27	0.334	0.33
V	252	250	274.958	—
Cr	248	200	325.925	68
Co	55	56.1	53.3542	—
Ni	121.26	181	148.875	46
Lu	0.29	0.27	0.32625	0.36
Notes: wt.%, major and minor element oxides in weight percent; ppm, trace elements in parts per million; LOI, Loss on ignition.

## Sheet: Data 7
Supplementary Data 7. Thermodynamic and trace element modelling of partial melting of Meso- to Neoarchean low-K mafic rocks.
Model condition				Mineral assemblage (wt.%)												Modelled major element composition of melt (wt.%)											Modelled trace element element composition of melt (ppm)
Source rock: average compositiion of 2.9 Ga low-K tholeiitic rocks
H2O content (wt%)	T (°C)	P (GPa)		melt	clinopyroxene	amphibole	garnet	quartz	rutile	plagioclase	ilmenite	titanite	orthopyroxene	Mica		H2O	MgO	Al2O3	SiO2	K2O	CaO	TiO2	FeO	Fe2O3	Na2O		Rb	Ba	Th	U	Nb	Ta	K	La	Ce	Sr	Nd	Sm	Zr	Hf	Eu	Gd	Dy	Ti	Y	Er	Yb
1.2	750	0.6		5.69	15.72	46.38		2.18		28.82	1.22					6.37525	0.0778879	13.3874	69.5087	5.41788	2.1947	0	0.642755	0	2.39549		98.8382	1571.3	1.94607	2.84943	9.68272	0.354221	11593.5	25.0592	41.0125	237.405	18.2353	3.28702	154.073	2.59206	0.712756	2.39447	2.25159	2688.61	13.7096	1.56055	1.49922
1.2	750	0.7		4.99	16.08	47.73		3.39		26.7	1.11					6.85047	0.0804154	13.6956	68.5037	5.57916	2.21656	0	0.660273	0	2.41378		106.684	1626.34	2.07126	3.06785	10.2947	0.366585	11865.2	25.9008	41.4695	249.673	18.1201	3.23363	155.255	2.57257	0.714128	2.33961	2.19494	2633.59	13.3595	1.52311	1.49284
1.2	750	0.8		4.34	16.13	49.07		4.32		25.12	1.03					7.35564	0.0831981	14.0202	67.5998	5.78576	2.27086	0	0.506293	0	2.37827		115.895	1683.52	2.20981	3.30916	10.8482	0.376282	12091.4	26.7149	41.8706	259.55	17.9931	3.18191	156.252	2.55179	0.712091	2.28784	2.14205	2576.63	13.0357	1.4885	1.48169
1.2	750	0.9		3.06	13.8	53.7		5.28		23		1.15				7.64367	0.0847732	14.3471	66.754	6.13052	2.32755	0	0.458362	0	2.25399		123.033	1591.49	2.48751	3.74879	17.1696	0.423107	11737.4	20.8768	31.0184	260.466	13.0759	2.46094	153.517	2.41849	0.615485	1.91562	1.87507	1885.06	11.6433	1.32993	1.59944
1.2	750	1		4	13.66	47.71	6.57	4.92		21.64		1.5				8.34956	0.0439069	14.5673	65.943	6.0269	2.27724	0	0.316742	0	2.47533		111.108	1507.69	2.36822	3.46886	16.2603	0.410775	12344.5	19.9416	30.1409	274.563	12.6863	2.37133	139.047	2.46096	0.625428	1.8677	1.52496	1855	8.8436	0.926354	0.932357
1.2	750	1.1		5.08	13.59	39.37	15.5	4.43		20.11		1.92				9.37491	0	14.6438	65.2127	5.43693	2.10463	0	0.168838	0	3.05819		99.9589	1420.77	2.24067	3.18055	15.4186	0.401318	13312.8	19.0745	29.4513	293.954	12.3587	2.2836	124.345	2.53533	0.641661	1.81915	1.22501	1840	6.71347	0.660998	0.600142
1.2	750	1.2		6.04	13.66	32.86	22.52	4.09		18.63		2.19				9.78883	0	14.7966	64.553	5.59755	1.96453	0	0.140508	0	3.15894		92.5177	1363.51	2.14553	2.98216	14.8953	0.398132	14198.5	18.6412	29.2622	314.267	12.2493	2.23766	115.116	2.599	0.659757	1.79115	1.06551	1851.04	5.66809	0.542037	0.471158
1.2	750	1.3		6.61	14.01	27.58	28.15	3.89		17.38		2.39				10.3951	0	14.9124	63.9499	5.44854	1.82564	0	0.0560824	0	3.41233		88.4629	1328.5	2.09166	2.87015	14.6334	0.398003	15081.7	18.4399	29.2793	333.665	12.2139	2.2078	108.988	2.65671	0.676068	1.77145	0.965951	1865.41	5.04506	0.474324	0.402505
1.2	750	1.4		7.05	14.55	22.87	32.91	3.73		16.32		2.57				10.9617	0	15.0143	63.3848	5.28211	1.67927	0	0	0	3.6778		85.3957	1300.6	2.04675	2.78388	14.432	0.398078	15964.9	18.2697	29.2895	352.189	12.1863	2.185	104.466	2.71346	0.691353	1.75831	0.897	1878.41	4.62523	0.429799	0.358985
1.2	750	1.5		7.32	18.96	15.08	37.45	3.27	0.86	15.25		0.68		1.12		11.9	0	15.0777	62.6588	4.49178	1.54362	0	0	0	4.32809		80.1587	1191.68	2.04074	2.80723	5.12466	0.177876	16857.1	29.5202	51.7974	417.054	20.7135	3.0839	102.082	2.82015	0.926592	2.15985	0.893726	1364.21	4.45215	0.407185	0.330421
1.2	750	1.6		7.3	25.2	6.61	41.66	3.36	1.23	11.44				3.2		12.9292	0	15.2277	61.9587	2.98447	1.33394	0	0	0	5.56591		65.0162	898.965	2.07046	2.9218	4.0451	0.145088	16017.5	42.7846	83.1285	547.137	31.1907	3.84476	101.004	3.00611	1.19884	2.46641	0.873621	1210.28	4.26101	0.384591	0.306245
1.2	750	1.7		7.34	30.86	0.17	45.03	3.87	1.29	6.87				4.56		13.7471	0	15.3435	61.3462	1.98089	1.13948	0	0	0	6.44277		57.1858	762.901	2.09771	3.03989	3.94055	0.142286	15879.2	50.0869	101.626	781.599	36.2788	4.1084	100.015	3.174	1.42658	2.58859	0.845547	1190.84	4.08345	0.365524	0.288186
1.2	750	1.8		6.76	35.3		45.84	5.51	1.29					5.3		14.4745	0	15.3223	60.8019	1.62992	1.10087	0	0	0	6.67061		54.6731	708.489	2.22584	3.33969	3.95747	0.1423	16147.1	57.6706	112.335	1782.48	37.4543	4.07556	98.7763	3.13594	1.61637	2.54105	0.82634	1171.47	3.98721	0.356954	0.281228
1.2	750	1.9		6.15	35.61		46.01	5.67	1.29					5.27		15.9538	0	14.9281	59.9681	1.75236	1.13911	0	0	0	6.25847		56.8957	717.921	2.34386	3.55685	3.97486	0.142363	16648.3	62.2456	119.552	1877.99	38.3046	4.08294	99.2476	3.15834	1.6175	2.53082	0.819332	1165.22	3.95219	0.353746	0.278645
1.2	750	2		5.63	35.82		46.25	5.82	1.29					5.19		17.4755	0	14.4871	59.1165	1.94651	1.15963	0	0	0	5.8148		59.637	731.993	2.47738	3.80464	3.99238	0.142426	17295.6	67.6311	127.828	1989.49	39.1848	4.08759	99.6487	3.18046	1.61777	2.51852	0.811379	1159.77	3.91251	0.350116	0.275721
1.2	760	0.61		6.42	16.65	44.9		1.74		29.07	1.22					6.11319	0.121114	13.3666	69.5953	5.15638	2.28143	0	0.895363	0	2.4706		92.0643	1525.09	1.84333	2.69169	9.53939	0.354513	11533.6	24.5445	40.82	237.036	18.4166	3.34465	153.737	2.61994	0.72442	2.45113	2.30875	2766.92	14.0505	1.5962	1.52568
1.2	760	0.7		5.5	16.73	46.68		3.06		26.92	1.09					6.61875	0.0793495	13.7063	68.7457	5.41197	2.3051	0	0.683932	0	2.44895		100.969	1590.53	1.98678	2.93493	10.2615	0.369129	11816.2	25.5003	41.3266	249.034	18.2484	3.27361	155.264	2.59499	0.722151	2.37832	2.23381	2690.13	13.5915	1.54747	1.51621
1.2	760	0.81		4.78	16.85	48.18		4.17		25.03	0.99					7.11564	0.0820398	14.0463	67.7316	5.61993	2.34482	0	0.633852	0	2.42585		109.076	1644.88	2.11649	3.16095	10.897	0.380874	12052.6	26.2987	41.6859	260.842	18.0886	3.21366	156.156	2.57016	0.720835	2.31914	2.17346	2627.17	13.2212	1.50792	1.50581
1.2	760	0.91		4.18	16.32	49.45		4.63		24.45	0.97					7.5293	0.0844186	14.3815	66.9311	5.83553	2.44145	0	0.456445	0	2.34018		117.18	1691.26	2.23457	3.357	11.1639	0.383124	12146.8	26.8555	41.8783	264.079	17.9336	3.16509	156.481	2.54609	0.713039	2.27284	2.12705	2567.1	12.9422	1.4783	1.48606
1.2	760	1		4.52	14.41	46.2	6.87	4.55		21.98		1.46				8.10003	0.0483485	14.6046	66.1976	5.79299	2.33617	0	0.331187	0	2.58908		105.533	1484.23	2.25898	3.30083	16.0844	0.416126	12361	19.9467	30.4886	273.67	12.9232	2.41728	139.213	2.49566	0.635842	1.90562	1.53943	1909.5	8.8919	0.927174	0.925809
1.2	760	1.1		5.84	14.44	37.59	15.87	3.99		20.38		1.89				8.81018	0.0555415	14.7064	65.3901	5.59194	2.1694	0	0.36343	0	2.91296		93.3964	1388.23	2.10841	2.98658	15.0955	0.404865	13283.4	18.9581	29.6801	293.47	12.5727	2.3281	124.16	2.57215	0.654364	1.85944	1.23719	1897.69	6.75595	0.662653	0.598311
1.2	760	1.2		6.62	14.62	31.07	22.84	3.67		18.98		2.19				9.49411	0	14.8729	64.8	5.37909	2.02297	0	0.169742	0	3.2612		87.6061	1335.7	2.03605	2.83176	14.6156	0.400149	14181.9	18.4798	29.3535	312.54	12.3938	2.27127	115.093	2.63589	0.670434	1.82574	1.07535	1895.75	5.70563	0.544012	0.471103
1.2	760	1.3		7.21	14.89	25.63	28.68	3.47		17.72		2.4				10.0792	0	14.9686	64.2119	5.25526	1.88476	0	0.100969	0	3.49927		83.9835	1301.83	1.98949	2.73117	14.3602	0.399805	15085.1	18.271	29.3549	331.871	12.3472	2.23807	108.793	2.69643	0.687124	1.8035	0.970878	1909.08	5.05625	0.473913	0.400623
1.2	760	1.4		7.64	15.44	20.94	33.42	3.32		16.67		2.58				10.6331	0	15.0619	63.6085	5.11198	1.76587	0	0.0879357	0	3.73067		81.9801	1280.18	1.96332	2.67412	14.2395	0.400634	16021.8	18.1567	29.4116	350.171	12.3242	2.21451	104.466	2.75727	0.702414	1.78917	0.90125	1920.7	4.63515	0.429551	0.357612
1.2	760	1.5		8.53	19.91	12.58	38.93	2.63	1.16	16.27						11.3952	0	15.1797	62.9553	4.65301	1.67788	0	0	0	4.13894		87.8648	1505.28	1.85738	2.54245	4.14633	0.149004	19463.9	34.2884	65.9235	419.185	26.5483	3.57368	99.8652	2.81203	1.02956	2.34846	0.90156	1288.11	4.44303	0.404499	0.32552
1.2	760	1.6		8.38	25	5.14	42.61	2.75	1.24	12.76				2.11		12.1933	0	15.3089	62.3667	3.64212	1.47058	0	0	0	5.01848		68.4402	1028.92	1.89411	2.64328	3.99594	0.14464	17556.4	39.3285	78.9067	512.88	30.8416	3.85828	99.3892	3.00148	1.19395	2.49185	0.872145	1244.96	4.24656	0.382592	0.304061
1.2	760	1.7		8.18	30.89		45.48	3.68	1.29	6.86				3.63		12.9008	0	15.4313	61.8079	2.72656	1.34318	0	0	0	5.79038		59.4254	840.816	1.95164	2.80072	3.91568	0.142219	17124	45.8152	94.1561	775.432	35.0052	4.05789	98.3556	3.12136	1.41684	2.57562	0.844562	1216.45	4.07936	0.365181	0.287921
1.2	760	1.8		7.21	35.07		45.93	5.39	1.29					5.1		13.7032	0	15.491	61.2414	1.79354	1.16086	0	0	0	6.60999		54.4366	719.718	2.15367	3.20746	3.94578	0.142246	16252.6	54.9741	107.973	1739.44	36.836	4.05835	98.1987	3.11565	1.61095	2.53921	0.827673	1178.79	3.99426	0.357623	0.281779
1.2	760	1.9		6.62	35.35		46.14	5.56	1.29					5.04		14.9745	0	15.1512	60.5126	1.93713	1.18181	0	0	0	6.24271		56.8226	732.103	2.26459	3.40721	3.96304	0.142308	16826.6	59.1211	114.639	1832.85	37.6492	4.0638	98.6194	3.13712	1.61141	2.52761	0.820025	1172.91	3.95607	0.354127	0.278963
1.2	760	2		5.98	35.65		46.31	5.74	1.29					5.04		16.5935	0	14.7008	59.5981	2.08153	1.20251	0	0	0	5.82356		59.0471	739.686	2.38707	3.63363	3.98048	0.142371	17307.2	63.9408	122.172	1931.46	38.5094	4.07117	99.0884	3.15961	1.61256	2.51748	0.813097	1166.18	3.92146	0.350956	0.27641
1.2	770	0.6		6.93	17.23	43.89		1.39		29.35	1.2					5.97823	0.11166	13.3952	69.6945	5.06051	2.33259	0	0.941806	0	2.48555		87.7494	1492.99	1.77619	2.58784	9.5082	0.356695	11473.9	24.164	40.6434	236.138	18.5298	3.38402	153.652	2.64109	0.731793	2.49101	2.34932	2826.06	14.2928	1.62147	1.54917
1.2	770	0.7		5.95	17.28	45.72		2.75		27.24	1.07					6.47156	0.0850084	13.7831	68.7447	5.32838	2.35525	0	0.758541	0	2.47349		95.786	1555	1.90839	2.81053	10.2213	0.371321	11743.8	25.074	41.1218	247.659	18.349	3.30952	155.117	2.61457	0.728799	2.41453	2.27056	2744.35	13.811	1.57043	1.53874
1.2	770	0.8		5.31	17.13	47.06		3.54		25.95	1.01					6.80193	0.0805213	14.0374	68.0374	5.44604	2.42629	0	0.724134	0	2.44624		103.175	1606.75	2.0238	3.00553	10.6719	0.378836	11936	25.7976	41.4973	255.254	18.221	3.25734	156.032	2.59321	0.724899	2.36138	2.2161	2681.11	13.4798	1.53534	1.5239
1.2	770	0.9		4.61	16.84	48.54		4.34		24.72	0.95					7.25873	0.0830943	14.4159	67.0796	5.68616	2.51053	0	0.593677	0	2.37233		111.693	1660.54	2.15447	3.22735	11.1569	0.386152	12106.6	26.5158	41.7927	262.834	18.0533	3.19956	156.708	2.56728	0.719433	2.30508	2.15913	2614.06	13.1341	1.4986	1.50709
1.2	770	1		5.07	15.1	44.61	7.34	4.19		22.26		1.42				7.89913	0.0862945	14.641	66.2682	5.56976	2.37071	0	0.466588	0	2.69828		99.3653	1454.78	2.14411	3.12031	15.8229	0.42084	12356.7	19.8977	30.8065	273.265	13.1626	2.46334	138.761	2.52852	0.647125	1.94354	1.54656	1969.12	8.88489	0.920944	0.910004
1.2	770	1.09		6.47	15.24	35.59	16.56	3.56		20.69		1.89				8.57506	0.0896868	14.7389	65.5788	5.41501	2.22437	0	0.401107	0	2.97705		87.6054	1354.14	1.9919	2.81373	14.7485	0.406822	13271.9	18.764	29.7822	292.621	12.7317	2.36309	123.407	2.60836	0.665819	1.89448	1.23898	1948.83	6.73336	0.657023	0.588818
1.2	770	1.2		7.28	15.4	28.89	23.73	3.23		19.27		2.2				9.23362	0.00930461	14.9186	65.0124	5.24359	2.09325	0	0.184875	0	3.30433		82.5111	1303.81	1.92834	2.67643	14.2886	0.401912	14189.6	18.2869	29.4413	311.797	12.5399	2.30254	114.29	2.67514	0.682448	1.85815	1.07361	1945.43	5.67065	0.538189	0.463177
1.2	770	1.3		7.82	15.77	23.58	29.31	3.04		18.06		2.43				9.81991	0	15.0253	64.4302	5.08489	1.9477	0	0.111622	0	3.58043		79.8946	1274.69	1.89709	2.60483	14.0706	0.40042	15096.5	18.0534	29.3375	330.019	12.4428	2.26326	108.436	2.73602	0.697493	1.8336	0.97381	1947.75	5.05651	0.472385	0.397743
1.2	770	1.4		8.75	18.52	16.18	34.96	2.46	0.62	17.34		1.17				10.34	0	15.1476	63.8457	4.86989	1.87057	0	0.097676	0	3.82847		79.4427	1352.79	1.79192	2.4532	6.1121	0.21019	17000.2	23.5953	41.2358	369.908	17.3865	2.83312	103.07	2.79718	0.852556	2.1028	0.936104	1545.63	4.71184	0.432839	0.354186
1.2	770	1.5		9.54	21.72	9.16	40.13	2.05	1.19	16.2						10.8994	0	15.3091	63.2501	4.74348	1.7571	0	0	0	4.04083		80.6623	1448.36	1.72901	2.37076	4.05992	0.147479	19612.7	33.3608	66.3902	425.435	27.4806	3.68856	99.0446	2.86845	1.078	2.4317	0.904523	1305.15	4.43706	0.40218	0.322016
1.2	770	1.6		9.59	25.08	3.26	44.01	2.17	1.26	13.65				0.97		11.5842	0	15.3952	62.6536	4.20279	1.6036	0	0	0	4.56062		71.9462	1204.65	1.73681	2.40162	3.92307	0.143395	19637.4	36.4299	75.3842	494.623	30.609	3.87227	97.3046	2.9931	1.2007	2.51617	0.865718	1277.85	4.20541	0.378018	0.299651
1.2	770	1.7		8.63	29.7		45.48	3.19	1.29	8.57				3.13		12.4859	0	15.4548	62.1035	2.97697	1.39153	0	0	0	5.58731		61.0258	890.032	1.88755	2.68152	3.9039	0.142189	17519.3	43.3968	90.1673	681.2	34.363	4.0475	98.0841	3.11358	1.37393	2.58112	0.848085	1229.92	4.0974	0.366791	0.289238
1.2	770	1.8		7.74	34.08		46.02	4.99	1.29	1.28				4.6		13.0614	0	15.564	61.6303	2.12738	1.25404	0	0	0	6.3629		55.492	755.168	2.06179	3.03058	3.93096	0.142193	16632.8	51.1868	102.07	1392.28	35.9871	4.03916	97.6545	3.09859	1.56453	2.54035	0.830152	1192.42	4.00724	0.358797	0.282748
1.2	770	1.9		6.94	35.19		46.2	5.48	1.29					4.9		14.38	0	15.2991	60.8338	2.02715	1.227	0	0	0	6.23294		56.5705	740.15	2.20791	3.30298	3.95425	0.142267	16890.2	56.9706	111.194	1797.69	37.1795	4.05125	98.1949	3.12192	1.60746	2.52648	0.82113	1178.24	3.96188	0.354675	0.279414
1.2	770	2		6.32	35.49		46.37	5.65	1.29					4.88		15.7959	0	14.8921	60.0441	2.18854	1.25511	0	0	0	5.82413		58.9066	749.792	2.32422	3.51535	3.97161	0.142331	17422.3	61.4332	118.268	1894.28	38.0187	4.05862	98.6606	3.14423	1.60862	2.51639	0.814189	1171.8	3.92718	0.351497	0.276854
1.2	780	0.6		7.66	18.15	42.39		0.93		29.66	1.2					5.8038	0.122267	13.4066	69.6976	4.8873	2.3928	0	1.15244	0	2.53716		81.5689	1443.8	1.67896	2.43808	9.33807	0.356245	11375.7	23.5683	40.315	235.409	18.6804	3.44182	152.891	2.66604	0.743703	2.55158	2.41143	2913.25	14.6625	1.65977	1.57737
1.2	780	0.7		6.58	18	44.45		2.33		27.58	1.07					6.25258	0.109221	13.7902	68.7572	5.13548	2.42733	0	1.00985	0	2.51811		90.2715	1515.68	1.82247	2.67574	10.0797	0.371475	11676.7	24.6118	40.9386	246.449	18.5019	3.35939	154.849	2.63921	0.738267	2.46389	2.32046	2813.73	14.109	1.60159	1.56279
1.2	780	0.8		5.76	17.66	46.15		3.25		26.2	0.99					6.62307	0.079674	14.0851	68.0854	5.34625	2.49128	0	0.824075	0	2.46514		97.7454	1570.55	1.94336	2.87625	10.6238	0.380925	11862.5	25.3606	41.2775	254.197	18.312	3.29096	155.799	2.61116	0.731687	2.39547	2.25072	2732.9	13.6863	1.55695	1.54575
1.2	780	0.9		5.06	17.37	47.63		4.04		24.97	0.92					7.01241	0.0818756	14.4124	67.2229	5.53912	2.57556	0	0.749351	0	2.40636		105.369	1622.02	2.0636	3.07895	11.1551	0.389679	12032.3	26.0569	41.5764	261.671	18.1462	3.23268	156.619	2.58663	0.726187	2.33809	2.19249	2665.38	13.3332	1.51952	1.53107
1.2	780	1		6.03	16.77	41.43	7.7	3.62		23.11	0.49	0.85				7.65862	0.0852104	14.6668	66.3811	5.28569	2.48179	0	0.667198	0	2.7736		94.0736	1473.56	1.98862	2.88802	12.5601	0.400369	12573.7	22.0531	35.2992	275.071	15.2982	2.78879	139.378	2.61324	0.702862	2.13087	1.62605	2313.74	9.21102	0.947561	0.879937
1.2	780	1.1		7.13	16.05	33.74	17.08	3.13		21		1.87				8.31902	0.0884402	14.7457	65.7449	5.20385	2.30251	0	0.533907	0	3.06168		83.3014	1328.81	1.901	2.68146	14.5143	0.410594	13283	18.6775	30.0149	291.91	12.9383	2.40511	123.155	2.6478	0.678071	1.93326	1.24539	2006.95	6.74012	0.654842	0.583243
1.2	780	1.2		7.89	16.35	27.22	23.89	2.81		19.65		2.2				8.96874	0.0423371	14.9317	65.1684	5.03016	2.15009	0	0.317528	0	3.39104		78.5202	1277.96	1.8386	2.55381	14.0134	0.403318	14136.9	18.1087	29.4877	309.616	12.6758	2.33705	114.392	2.71083	0.693057	1.89514	1.08696	1991.87	5.7298	0.542486	0.465525
1.2	780	1.3		8.51	16.75	21.56	29.75	2.57		18.42		2.44				9.50332	0.0424854	15.0497	64.6785	4.88536	2.01569	0	0.169288	0	3.65565		75.5455	1245.32	1.7989	2.47109	13.7475	0.401462	15040	17.8365	29.3598	327.952	12.5778	2.29706	108.235	2.77651	0.709893	1.87098	0.981961	1998.05	5.08525	0.473676	0.397425
1.2	780	1.4		9.82	11.68	21.24	36.56	1.65	1.14	17.91						10.1182	0.0210349	15.2593	64.0271	4.65279	1.94678	0	0.0378628	0	3.93695		74.7577	1379.83	1.72202	2.27044	4.07795	0.146267	15509.3	28.4176	53.3483	366.818	22.3423	3.23586	96.2987	2.54738	0.908273	2.16806	0.91203	1244.46	4.55392	0.419673	0.342491
1.2	780	1.5		10.26	22.74	6.77	40.85	1.53	1.21	16.64						10.5962	0	15.391	63.4983	4.55074	1.81475	0	0	0	4.14898		75.5844	1403.44	1.63652	2.24312	4.0016	0.146536	19453.2	32.3885	66.1245	420.387	28.0582	3.77404	98.5456	2.90868	1.10749	2.49774	0.909822	1319.62	4.4496	0.402128	0.320917
1.2	780	1.6		10.8	25.2	1.23	45.21	1.47	1.28	14.82						11.0675	0	15.4616	62.9796	4.53774	1.69234	0	0	0	4.26121		73.9115	1391.62	1.60163	2.19871	3.85503	0.142285	21544	33.9023	72.2056	471.214	30.4763	3.90403	95.6569	2.99501	1.20774	2.55431	0.863952	1310.66	4.18714	0.375502	0.296904
1.2	780	1.7		9.5	28.18		45.81	2.57	1.29	10.59				2.06		11.8558	0	15.5114	62.448	3.55135	1.52546	0	0	0	5.10793		64.4003	1014.1	1.76377	2.46884	3.87777	0.142074	18766.4	39.3944	83.0872	594.777	33.0158	4.00092	96.8253	3.07431	1.31956	2.57379	0.849569	1258.64	4.10637	0.367624	0.289972
1.2	780	1.8		8.48	32.78		46.22	4.45	1.29	3.05				3.73		12.3818	0	15.6356	62.0057	2.72964	1.37658	0	0	0	5.87065		57.603	825.81	1.92961	2.78865	3.90745	0.142097	17476.8	46.2306	93.9718	1092.79	34.6913	4.003	96.6623	3.06644	1.50197	2.53791	0.832977	1215.58	4.02253	0.360197	0.283925
1.2	780	1.9		7.4	34.97		46.3	5.36	1.29					4.67		13.6213	0	15.4468	61.2877	2.20098	1.26203	0	0	0	6.18114		56.1232	753.382	2.1186	3.14228	3.93965	0.142198	16985.6	53.7062	105.862	1741.39	36.4134	4.02965	97.4845	3.09619	1.60049	2.52415	0.822935	1187.09	3.97141	0.355579	0.280161
1.2	780	2		6.72	35.31		46.45	5.54	1.29					4.7		14.997	0	15.045	60.5382	2.3355	1.28729	0	0	0	5.797		58.5016	760.382	2.24468	3.36874	3.95983	0.142275	17497.2	58.3738	113.412	1843.83	37.3768	4.04139	98.0879	3.12343	1.6031	2.51462	0.815618	1178.75	3.93472	0.35221	0.277443
1.2	790	0.6		8.45	19.08	40.8		0.44		30.03	1.21					5.64068	0.149064	13.4492	69.5913	4.69914	2.46823	0	1.41522	0	2.58722		76.2224	1398.13	1.59163	2.30431	9.1439	0.354946	11281.8	23.0075	40.0165	234.437	18.8502	3.50529	152.155	2.69284	0.756228	2.61824	2.47992	3007.79	15.0703	1.70191	1.60562
1.2	790	0.7		7.43	19.03	42.74		1.8		27.92	1.08					5.98942	0.122666	13.7541	68.8952	4.8736	2.50244	0	1.27302	0	2.58953		83.8278	1466.53	1.71975	2.51639	9.85779	0.37047	11598.9	24.0349	40.7062	245.592	18.7105	3.42782	154.335	2.67072	0.752062	2.53238	2.38987	2909.66	14.5222	1.6446	1.59299
1.2	790	0.8		6.32	18.35	45.01		2.91		26.44	0.97					6.41849	0.10806	14.1373	68.0615	5.19192	2.56971	0	1.00904	0	2.50395		92.9624	1537.73	1.86871	2.75929	10.5896	0.383853	11821.4	24.9908	41.1704	253.476	18.4622	3.3361	155.936	2.63687	0.740629	2.43902	2.29441	2797.29	13.9467	1.58424	1.57209
1.2	790	0.9		5.69	18.08	46.09	0.31	3.64		25.26	0.92					6.77545	0.126651	14.4279	67.2959	5.32961	2.63577	0	0.930326	0	2.4784		98.9138	1580.78	1.96612	2.92016	11.0014	0.390812	12007.2	25.6411	41.555	260.899	18.3553	3.28432	155.922	2.61663	0.737251	2.38514	2.21299	2740.84	13.3899	1.5142	1.50685
1.2	790	1		7.15	18.94	37.32	8.14	2.95		24.26	1.26					7.53645	0.0847736	14.7081	66.5538	5.02336	2.57588	0	0.653213	0	2.8645		88.033	1506.44	1.81359	2.62631	9.5176	0.367876	12863	26.1891	44.6409	277.986	19.8891	3.42675	139.628	2.7239	0.798541	2.45751	1.75032	3060.7	9.70433	0.988216	0.837896
1.2	790	1.1		7.73	16.96	32.12	17.31	2.71		21.31		1.86				8.12022	0.0874825	14.8185	65.952	4.97513	2.33834	0	0.500871	0	3.20741		79.2611	1302.48	1.8152	2.5595	14.2418	0.412576	13247.5	18.5226	30.1139	290.758	13.099	2.44321	123.087	2.68143	0.689067	1.97173	1.25932	2058.94	6.79808	0.658496	0.584167
1.2	790	1.2		8.6	17.2	25.32	24.4	2.35		19.93		2.2				8.67818	0.0381961	14.942	65.4002	4.84463	2.20509	0	0.436893	0	3.45482		74.318	1248.83	1.74834	2.42616	13.6959	0.40458	14086.2	17.9128	29.5439	308.648	12.8236	2.37204	113.96	2.74688	0.705415	1.93208	1.09362	2045.32	5.74654	0.542241	0.463295
1.2	790	1.3		10.04	21.07	15.05	31.9	1.37	0.98	19.35		0.24				9.29802	0.0413764	15.131	64.7554	4.58355	2.13473	0	0.292081	0	3.76379		74.2059	1371.34	1.62186	2.24091	4.5919	0.165665	16459.2	27.6118	52.4191	356.227	22.9433	3.48698	105.914	2.81647	0.9664	2.43144	1.04241	1412.83	5.2114	0.478879	0.390759
1.2	790	1.4		10.59	22.46	9.36	36.98	1.11	1.17	18.33						9.81358	0.0543618	15.2843	64.2706	4.45822	2.00517	0	0.0978512	0	4.01586		72.7601	1375.61	1.58286	2.17643	4.07732	0.149332	17880.4	30.4209	61.3622	384.83	26.811	3.77204	101.495	2.87936	1.0664	2.53529	0.974515	1340.92	4.79736	0.435827	0.350173
1.2	790	1.5		11.03	23.6	4.43	41.49	0.96	1.24	17.24						10.2633	0.0472834	15.4044	63.7367	4.33974	1.87045	0	0.0851101	0	4.25312		71.7032	1367.63	1.56285	2.14099	3.92294	0.144639	19335.4	31.6178	66.1093	413.118	28.7105	3.86682	98.1738	2.95009	1.13595	2.56835	0.915889	1324.4	4.46612	0.402461	0.320169
1.2	790	1.6		11.39	25.74		45.27	1.08	1.29	15.22						10.6975	0.0305431	15.5198	63.2167	4.36564	1.76779	0	0.0549776	0	4.34706		70.4768	1358.6	1.54021	2.11319	3.82434	0.141873	21107.8	32.8758	71.0211	462.751	30.6595	3.95934	95.5541	3.01401	1.22514	2.60279	0.873345	1321.45	4.22763	0.378663	0.299015
1.2	790	1.7		10.6	27.19		46.31	2.09	1.29	11.77				0.74		11.186	0	15.5883	62.7745	4.20873	1.65677	0	0	0	4.58569		68.8942	1219.57	1.63613	2.26392	3.84648	0.141909	20910	35.7547	76.2626	552.933	31.5469	3.9369	95.0521	3.01588	1.28283	2.55692	0.84924	1294.68	4.10679	0.367743	0.290151
1.2	790	1.8		9.22	31.47		46.41	3.89	1.29	4.85				2.86		11.8199	0	15.6934	62.3104	3.23789	1.4989	0	0	0	5.43944		60.1989	911.542	1.82642	2.60341	3.88705	0.142016	18471.6	42.5336	87.7669	902.6	33.6157	3.97183	95.8257	3.04018	1.44536	2.53597	0.835373	1238.34	4.03556	0.361383	0.284925
1.2	790	1.9		7.99	34.7		46.44	5.21	1.29					4.37		12.7871	0	15.6328	61.7399	2.43363	1.35277	0	0	0	6.05385		55.7103	771.807	2.02056	2.96883	3.92227	0.142114	17146.4	50.2509	100.101	1679.66	35.5289	4.00298	96.6226	3.0654	1.5918	2.5206	0.824808	1198.2	3.98143	0.356536	0.280955
1.2	790	2		7.19	35.1		46.56	5.43	1.29					4.44		14.1783	0	15.2267	60.9837	2.55506	1.35332	0	0	0	5.70296		58.202	777.137	2.15226	3.20158	3.94518	0.142205	17667.9	54.9497	107.864	1786.84	36.5976	4.0192	97.3654	3.09729	1.59588	2.51184	0.817242	1188.08	3.94337	0.353035	0.278126
1.2	800	0.6		9.35	20.18	38.33				30.31	1.23		0.59			5.61272	0.174002	13.5363	69.3697	4.50936	2.51043	0	1.56345	0	2.72404		71.0301	1355.49	1.50094	2.16914	8.9368	0.354107	11258.8	22.554	40.0298	234.709	19.2502	3.62199	152.417	2.74257	0.776501	2.73229	2.5953	3157.02	15.758	1.77348	1.65138
1.2	800	0.7		8.04	19.76	41.46		1.39		28.28	1.07					5.86276	0.151777	13.8068	68.8533	4.75933	2.57555	0	1.37963	0	2.61083		79.565	1431.21	1.64962	2.4076	9.76229	0.371692	11528.8	23.6026	40.511	244.307	18.8609	3.47968	154.132	2.69666	0.761785	2.58539	2.44395	2987.96	14.8444	1.67799	1.62077
1.2	800	0.8		6.96	19.43	43.68		2.71		26.29	0.93					6.244	0.155955	14.1137	68.0526	4.96914	2.61921	0	1.26297	0	2.58249		86.8699	1493.13	1.77593	2.61638	10.5763	0.388366	11775.8	24.4925	40.9358	255.441	18.6104	3.3864	155.627	2.66282	0.754388	2.49006	2.34607	2879.7	14.251	1.61572	1.6062
1.2	800	0.9		6.63	19.02	43.19	1.61	3.06		25.52	0.98					6.63974	0.113353	14.4384	67.3829	5.09233	2.68745	0	1.06675	0	2.57912		90.8698	1525.01	1.84272	2.71475	10.5378	0.386659	12067	25.2119	41.8613	261.693	18.783	3.36493	152.748	2.66329	0.75775	2.45264	2.16916	2870.24	12.875	1.41864	1.34946
1.2	800	1		8.03	19.8	34.53	9.44	2.4		24.5	1.3					7.3662	0.083899	14.6592	66.6881	4.91314	2.6008	0	0.81027	0	2.87846		82.3141	1461.75	1.71972	2.4771	9.26844	0.366855	12938.3	25.8138	45.0137	278.804	20.3618	3.50784	137.514	2.7742	0.82057	2.52304	1.72383	3212.93	9.44513	0.948989	0.791139
1.2	800	1.1		8.5	17.81	29.98	18.04	2.22		21.57		1.88				7.87122	0.0862407	14.8129	66.1448	4.84059	2.38827	0	0.622127	0	3.23386		74.3492	1266.05	1.71704	2.41441	13.8308	0.412282	13200.4	18.2261	30.0574	290.21	13.2161	2.47541	122.033	2.71648	0.701435	2.00936	1.2613	2112.45	6.77704	0.65307	0.575247
1.2	800	1.2		9.79	19.42	20.83	26.16	1.5	0.36	20.48		1.46				8.48054	0.0893811	15.0148	65.4873	4.58949	2.27984	0	0.483277	0	3.57541		70.2896	1260.36	1.61478	2.23985	7.79016	0.263569	14514.2	20.1707	34.9487	316.812	15.436	2.73811	111.798	2.79129	0.791504	2.143	1.11273	1787.84	5.74375	0.536659	0.450714
1.2	800	1.3		10.98	22.62	11.83	33	0.72	1.11	19.73						9.06839	0.0924386	15.2265	64.9314	4.38806	2.17465	0	0.240625	0	3.87793		69.5735	1343.5	1.52296	2.10331	4.20989	0.154441	16557	28.5948	57.1167	358.586	25.6782	3.77645	104.818	2.85818	1.03433	2.58068	1.05254	1383.74	5.22092	0.477215	0.386516
1.2	800	1.4		11.47	23.58	6.45	38.16	0.55	1.2	18.59						9.5493	0.094797	15.3742	64.3768	4.26781	2.028	0	0.170635	0	4.13849		68.171	1331.1	1.49879	2.05828	3.99358	0.147581	17845.2	29.6298	61.4066	384.447	27.5025	3.86867	100.49	2.92274	1.1034	2.60987	0.974328	1352.59	4.7762	0.432165	0.345629
1.2	800	1.5		11.84	24.71	1.86	42.23	0.42	1.27	17.66						9.98595	0.0805644	15.485	63.8674	4.16518	1.92631	0	0.145016	0	4.3446		67.6857	1328.33	1.48699	2.0369	3.84717	0.14291	19222.9	30.7838	65.9777	409.229	29.4087	3.96786	97.666	2.99276	1.17154	2.64669	0.921975	1332.43	4.48142	0.402594	0.319187
1.2	800	1.6		11.71	25.6		44.81	0.81	1.29	15.78						10.406	0	15.5916	63.5264	4.22895	1.82151	0	0	0	4.42556		68.7224	1340.42	1.50951	2.06859	3.81633	0.141856	20542.1	32.0751	69.4729	449.32	30.3998	3.97111	95.7472	3.0111	1.21885	2.62183	0.883658	1326.26	4.27919	0.383347	0.30281
1.2	800	1.7		11.36	26.3		46.45	1.64	1.29	12.97						10.7302	0	15.6358	63.0892	4.40917	1.74701	0	0	0	4.38867		70.4665	1359.86	1.55316	2.13274	3.82414	0.141805	21837	33.4278	71.8638	515.883	30.5922	3.904	94.0961	2.98186	1.2543	2.55484	0.852982	1318.18	4.12669	0.369589	0.291692
1.2	800	1.8		10.09	29.82		46.74	3.23	1.29	7.07				1.77		11.2857	0	15.7143	62.614	3.78153	1.60996	0	0	0	4.99456		63.5558	1043.62	1.70953	2.39988	3.86111	0.141905	19829.6	38.6113	80.9543	744.375	32.3153	3.92799	94.6631	3.0044	1.3804	2.52994	0.837094	1267.72	4.04565	0.362311	0.285733
1.2	800	1.9		8.47	34.47		46.56	5.09	1.29					4.11		12.1993	0	15.7697	62.0499	2.58866	1.40299	0	0	0	5.98948		55.409	788.547	1.94556	2.83828	3.90789	0.142043	17298.2	47.6941	95.7595	1631.92	34.8237	3.98096	95.9141	3.04019	1.58461	2.51759	0.826347	1207.73	3.98968	0.357325	0.281611
1.2	800	2		7.65	34.89		46.68	5.31	1.29					4.18		13.4633	0	15.383	61.3779	2.74092	1.4112	0	0	0	5.6237		57.8885	794.338	2.06711	3.05013	3.93063	0.142134	17835.3	51.9044	102.831	1733.02	35.8468	3.99669	96.6416	3.0713	1.58851	2.50868	0.818728	1197.48	3.95135	0.353799	0.278762
1.2	810	0.6		9.94	20.86	36.55				30.24	1.24		1.16			5.63208	0.22349	13.835	68.4	4.37959	2.56111	0	2.00164	0	2.96708		68.4913	1336.93	1.45536	2.10287	8.84677	0.354795	11309.7	22.4121	40.2627	236.486	19.6126	3.71747	153.287	2.78492	0.793406	2.82238	2.68568	3271.62	16.2962	1.82966	1.68764
1.2	810	0.7		9	20.78	39.63		0.8		28.7	1.09					5.63596	0.186169	13.7723	68.729	4.51316	2.63889	0	1.85727	0	2.6673		73.247	1374.92	1.54634	2.24638	9.45866	0.368317	11389.1	22.8753	40.0617	243.01	19.0328	3.55231	152.845	2.72403	0.776956	2.66417	2.52549	3101.8	15.3289	1.72791	1.65288
1.2	810	0.8		7.86	20.19	41.89		1.94		27.14	0.98					5.95356	0.163466	14.0915	68.2344	4.72718	2.71453	0	1.49553	0	2.61984		80.1522	1437.72	1.66532	2.43872	10.1271	0.3816	11619.2	23.7616	40.5537	251.106	18.7984	3.45785	154.497	2.69096	0.765809	2.56416	2.42204	2978.42	14.7059	1.66309	1.63098
1.2	810	0.9		7.73	20.12	40.03	2.89	2.39		25.81	1.04					6.46478	0.128569	14.4433	67.409	4.79624	2.72511	0	1.31012	0	2.72288		82.4714	1460.05	1.71025	2.49868	10.0562	0.381914	12079.3	24.6037	41.9983	262.38	19.2269	3.45732	149.396	2.71272	0.781649	2.5341	2.13952	3027.73	12.4757	1.34309	1.22997
1.2	810	1		8.8	20.76	32.44	9.99	1.92		24.75	1.35					7.17884	0.0830469	14.7742	66.821	4.60203	2.66069	0	0.803766	0	3.07647		77.0178	1416.5	1.63047	2.34086	8.97042	0.362452	12892.8	25.2582	44.9149	278.593	20.6676	3.57961	136.079	2.80676	0.838986	2.58861	1.73474	3340.32	9.44983	0.942948	0.777238
1.2	810	1.1		10.21	21.85	23.46	20.09	0.9	0.86	22.62						7.73891	0.0857439	14.8545	66.1941	4.48101	2.49502	0	0.772882	0	3.37778		70.9487	1353.93	1.53661	2.16325	4.98041	0.17999	14059	26.0279	48.6991	307.617	22.3732	3.64178	118.659	2.75773	0.913377	2.5784	1.34801	1527.05	6.95781	0.658796	0.559231
1.2	810	1.2		11.11	22.84	16.06	27.2	0.47	1.01	21.31						8.30079	0.0886083	15.0579	65.6915	4.32076	2.36414	0	0.487073	0	3.68924		67.8193	1324.68	1.48537	2.06835	4.47182	0.163798	15207.5	26.9125	52.6393	331.42	24.2267	3.75832	110.423	2.82602	0.987339	2.62052	1.17957	1449.47	5.93409	0.548881	0.451582
1.2	810	1.3		11.86	23.88	9.34	33.56	0.13	1.14	20.1						8.80346	0.0911402	15.2477	65.153	4.18062	2.23588	0	0.322426	0	3.96581		65.2585	1299.68	1.44184	1.99092	4.11592	0.152308	16406.1	27.7545	56.7207	356.208	26.1648	3.87178	104.161	2.89306	1.06485	2.66217	1.06366	1392.64	5.25811	0.478958	0.386413
1.2	810	1.4		12.31	24.82	4.09	38.59		1.23	18.95						9.27134	0.0934457	15.4291	64.5417	4.08789	2.10828	0	0.248422	0	4.21988		64.4753	1293.41	1.42777	1.96196	3.91306	0.145663	17705.6	28.842	61.0715	381.649	28.0626	3.96846	100.126	2.95974	1.13632	2.69228	0.985856	1359.29	4.81866	0.434743	0.346586
1.2	810	1.5		12.58	25.62		42.75		1.29	17.76						9.68836	0.0955079	15.5635	64.0485	4.01323	1.99435	0	0.171914	0	4.42461		63.9271	1288.79	1.41936	1.94329	3.79275	0.141825	18942.8	29.8167	65.0418	408.717	29.7108	4.03452	97.0194	3.01228	1.20099	2.70521	0.928264	1342.41	4.50226	0.403622	0.319261
1.2	810	1.6		12.14	25.85		44.77	0.78	1.29	15.17						10.0373	0.0198205	15.6271	63.7723	4.14633	1.9068	0	0.0356768	0	4.45465		66.505	1317.91	1.47676	2.02269	3.80566	0.141797	20214.2	31.3564	67.9507	459.134	30.0414	3.95895	95.2545	2.98998	1.22878	2.6226	0.887087	1331.07	4.29672	0.384999	0.30416
1.2	810	1.7		11.75	26.3		46.15	1.46	1.29	13.06						10.377	0	15.6987	63.351	4.29143	1.83436	0	0	0	4.44745		68.1434	1336.08	1.51519	2.07799	3.81343	0.141764	21240.2	32.4837	69.9934	509.991	30.2342	3.90488	93.9648	2.96945	1.25431	2.56677	0.860811	1323.7	4.16598	0.373185	0.294607
1.2	810	1.8		11.2	27.8		47.26	2.44	1.29	9.7				0.31		10.7603	0	15.7754	62.8346	4.4204	1.76738	0	0	0	4.4419		68.9966	1292.52	1.5863	2.19176	3.82982	0.141763	22174	34.7383	73.9939	619.306	30.8432	3.87042	93.1515	2.95892	1.31009	2.51829	0.837441	1307.19	4.04934	0.362668	0.286097
1.2	810	1.9		9.3	34.14		46.85	4.89	1.29					3.54		11.3942	0	15.9129	62.4678	3.02619	1.52513	0	0	0	5.67372		55.7301	832.228	1.83584	2.65086	3.88501	0.141923	17885.8	44.0972	89.5183	1569.09	33.7159	3.94003	94.6773	2.99763	1.57078	2.50842	0.827212	1225.58	3.99512	0.357889	0.282106
1.2	810	2		8.3	34.63		46.87	5.15	1.29					3.76		12.6389	0	15.5681	61.7899	3.07472	1.51821	0	0	0	5.41022		58.1375	826.992	1.97344	2.88602	3.91328	0.142046	18294.4	48.6675	97.3756	1679.44	34.9717	3.9675	95.7333	3.03957	1.57879	2.5031	0.819806	1210.64	3.95749	0.354405	0.279278
1.2	820	0.6		10.56	21.61	34.67				30.13	1.25		1.78			5.65556	0.279993	14.1184	67.577	4.25975	2.59738	0	2.30681	0	3.20504		65.1151	1307.57	1.39695	2.01578	8.70889	0.354328	11307.7	22.0998	40.283	238.484	19.9404	3.81646	153.439	2.82257	0.81222	2.92173	2.78701	3403.05	16.8975	1.89184	1.72718
1.2	820	0.7		10.23	21.86	36.33				29.48	1.17		0.93			5.56401	0.214423	13.8459	68.6106	4.27302	2.71574	0	1.99876	0	2.7776		66.9423	1319.89	1.4325	2.07262	8.98916	0.360918	11312.1	22.2334	40.0304	240.884	19.5674	3.71437	152.729	2.78527	0.801846	2.82509	2.68922	3303.4	16.3066	1.82948	1.70505
1.2	820	0.8		8.69	21.19	40.27		1.52		27.35	0.98					5.76534	0.191426	14.1552	68.0126	4.52991	2.79545	0	1.86976	0	2.68029		74.9914	1393.19	1.58031	2.30689	9.932	0.381177	11537.6	23.2137	40.2804	250.916	18.9818	3.52361	153.86	2.72002	0.780437	2.63262	2.49213	3080.35	15.1212	1.70598	1.66366
1.2	820	0.9		8.84	21.21	36.88	4.12	1.73		26.1	1.12					6.3212	0.174864	14.4537	67.372	4.52023	2.77705	0	1.52539	0	2.85551		75.464	1400.33	1.59542	2.31418	9.54585	0.374805	12080.1	24.0067	42.0933	263.023	19.6746	3.55376	146.096	2.75983	0.806714	2.62088	2.11659	3195.85	12.1453	1.28128	1.13426
1.2	820	1		9.94	21.9	29.14	11.33	1.23		25.03	1.43					6.96837	0.102163	14.7537	66.9731	4.40301	2.69635	0	0.945009	0	3.15826		70.8768	1360.18	1.52564	2.17821	8.57632	0.356597	12896.8	24.6331	45.0327	279.345	21.1902	3.68354	133.371	2.85825	0.868062	2.67951	1.71934	3548.38	9.25685	0.911768	0.73786
1.2	820	1.1		11.14	22.84	20.97	20.14	0.44	0.57	23.27	0.62					7.51283	0.0847256	14.9208	66.4101	4.27081	2.58172	0	0.763704	0	3.45536		66.4521	1312.66	1.45565	2.04579	5.61003	0.213991	13930.7	25.3269	48.4873	303.83	22.8501	3.76219	119.2	2.85218	0.939713	2.68581	1.38546	1973.97	7.12726	0.672157	0.549667
1.2	820	1.2		11.9	23.81	13.87	27.85		1.04	21.52						8.09838	0.0876098	15.1572	65.7331	4.15567	2.41203	0	0.553761	0	3.80226		64.155	1287.06	1.41827	1.97229	4.36449	0.161158	15118.9	26.278	52.4	331.086	24.6093	3.83578	109.468	2.85269	1.01279	2.68843	1.18591	1453.54	5.94411	0.547775	0.448687
1.2	820	1.3		12.3	24.34	8.39	33.71		1.15	20.11						8.64099	0.0903077	15.4459	64.9288	4.08938	2.29131	0	0.396381	0	4.11694		63.4735	1281.57	1.40981	1.9461	4.08351	0.151662	16326.8	27.3802	56.4436	356.781	26.3324	3.91152	103.933	2.90623	1.07947	2.6977	1.07018	1398.47	5.28379	0.480699	0.387269
1.2	820	1.4		12.63	25.11	3.63	38.56		1.23	18.85						9.11501	0.0926344	15.673	64.2362	4.01221	2.15881	0	0.328353	0	4.38371		63.0999	1279.33	1.40435	1.92953	3.90797	0.145844	17581.1	28.4773	60.5755	382.991	28.0815	3.98962	100.045	2.96498	1.14652	2.7138	0.991767	1367.96	4.84548	0.436966	0.348183
1.2	820	1.5		12.88	25.71		42.53		1.29	17.59						9.46648	0.0943558	15.7403	63.9542	3.93923	2.03888	0	0.213607	0	4.55292		62.4761	1273.32	1.39641	1.91092	3.7849	0.141792	18663.9	29.2956	63.9577	410.064	29.4717	4.03473	96.875	3.00162	1.20532	2.71426	0.934766	1346.67	4.535	0.406634	0.321709
1.2	820	1.6		12.57	25.8		44.23	0.52	1.29	15.58						9.6993	0.0525421	15.6619	63.9863	4.01247	1.97837	0	0.0945757	0	4.51452		63.9337	1289.84	1.43248	1.95927	3.79243	0.141753	19502.4	30.2646	65.7764	447.68	29.6167	3.96686	95.2675	2.97812	1.22516	2.64448	0.900476	1338.51	4.36392	0.391136	0.309143
1.2	820	1.7		12.13	26.25		45.85	1.27	1.29	13.21						10.0523	0	15.7434	63.6253	4.16768	1.89358	0	0	0	4.5177		66.501	1319.11	1.48774	2.03829	3.80548	0.141739	20789	31.7934	68.6337	503.629	29.984	3.90964	93.9592	2.96248	1.2538	2.57909	0.868085	1328.13	4.20236	0.376505	0.297294
1.2	820	1.8		11.79	28.04		47.48	2.45	1.29	8.95						10.3406	0	15.9109	63.1913	3.96705	1.80002	0	0	0	4.79008		68.0932	1339.4	1.53221	2.11274	3.81347	0.141663	22620.1	33.4427	71.3642	642.5	30.223	3.83991	92.1881	2.92359	1.31935	2.50942	0.837875	1319.56	4.05236	0.363026	0.286417
1.2	820	1.9		10.15	33.8		47.13	4.68	1.29					2.95		10.7019	0	16.0662	62.7926	3.39663	1.63482	0	0	0	5.40779		55.7491	879.952	1.7259	2.46761	3.85962	0.14179	18439.2	40.6458	83.394	1500.6	32.5602	3.89725	93.3757	2.95194	1.55631	2.49995	0.828991	1245.27	4.00522	0.358886	0.282955
1.2	830	2		8.94	34.39		47.05	4.99	1.29					3.35		11.9451	0	15.7246	62.1365	3.34892	1.60934	0	0	0	5.23552		58.2942	860.616	1.88757	2.73858	3.89608	0.141958	18737.6	45.8081	92.461	1628.03	34.1384	3.93905	94.8516	3.00849	1.56927	2.49783	0.82106	1223.84	3.96451	0.355094	0.279861
1.2	830	0.6		11.1	22.23	33.02				30.09	1.26		2.3			5.68029	0.315837	14.3589	66.8532	4.16933	2.641	0	2.6008	0	3.38067		62.9501	1289.15	1.35764	1.95805	8.61694	0.354557	11336.2	21.9291	40.4316	239.976	20.2726	3.91048	154.031	2.86113	0.828799	3.01452	2.88131	3524.03	17.4573	1.94961	1.7629
1.2	830	0.7		10.82	22.52	34.63				29.4	1.17		1.46			5.5749	0.278975	14.1031	67.7789	4.16865	2.75997	0	2.34408	0	2.99144		64.1766	1295.9	1.38387	1.99997	8.89518	0.361653	11318.8	21.9827	40.0859	242.628	19.8723	3.80442	153.104	2.82232	0.819049	2.91488	2.78065	3425.6	16.849	1.88558	1.74407
1.2	830	0.8		9.59	22.18	38.55		1.01		27.68	0.99					5.57491	0.214478	14.1102	67.9172	4.34215	2.85377	0	2.27972	0	2.70753		69.8919	1345.38	1.49443	2.17315	9.67735	0.379019	11421.7	22.5922	39.9075	249.996	19.1534	3.59334	152.855	2.74772	0.795569	2.70822	2.57038	3193.48	15.585	1.7536	1.69697
1.2	830	0.9		10.14	22.44	33.29	5.53	0.98		26.39	1.22					6.15552	0.188815	14.4748	67.3236	4.27708	2.81197	0	1.78968	0	2.9785		68.5176	1334.94	1.47839	2.12832	8.98641	0.365657	12055.5	23.2992	42.0969	263.955	20.1698	3.66521	142.228	2.8097	0.836952	2.72421	2.09153	3405.19	11.7967	1.21872	1.04287
1.2	830	1		11.29	23.08	25.5	12.81	0.46		25.33	1.53					6.73118	0.165584	14.6841	66.9376	4.17814	2.76355	0	1.3376	0	3.20217		64.1967	1292.32	1.41053	2.00014	8.11026	0.347915	12805.4	23.752	44.8083	279.966	21.6874	3.79616	129.898	2.905	0.901981	2.78468	1.70509	3803.63	9.06968	0.881677	0.700275
1.2	830	1.1		11.98	23.59	18.86	19.51	0.15	0.05	24.18	1.68					7.31774	0.0838978	14.998	66.5792	4.12064	2.67621	0	0.756242	0	3.46811		62.3662	1273.95	1.38218	1.93941	7.3508	0.321205	13690.1	24.5331	47.9593	297.411	23.2511	3.89902	120.992	2.9877	0.96376	2.8147	1.45143	3843.42	7.4587	0.701972	0.541706
1.2	830	1.2		12.26	24.04	13.31	27.88		1.04	21.46						7.95055	0.131621	15.3948	65.2995	4.07125	2.48716	0	0.710751	0	3.95441		62.3556	1268.29	1.38822	1.92834	4.35326	0.161343	14987.2	25.8685	51.9095	331.768	24.6138	3.8573	109.181	2.85754	1.02206	2.71262	1.19369	1465.52	5.97934	0.550637	0.450656
1.2	830	1.3		12.65	24.61	7.77	33.86		1.16	19.97						8.49395	0.0895191	15.7061	64.5452	4.00431	2.32963	0	0.537941	0	4.29339		61.7174	1262.86	1.38027	1.90355	4.0489	0.150844	16194.4	26.9554	55.9173	358.547	26.3428	3.9312	103.466	2.9062	1.09077	2.71926	1.0743	1400.66	5.29997	0.481798	0.387792
1.2	830	1.4		12.97	25.36	3.05	38.71		1.24	18.66						8.95632	0.0918114	15.9327	63.9373	3.92926	2.2128	0	0.367387	0	4.57245		61.3514	1260.6	1.37527	1.88793	3.87673	0.145095	17419	28.0083	59.9192	385.51	28.0643	4.00723	99.6001	2.96295	1.15897	2.73379	0.995403	1369.81	4.86003	0.438	0.34874
1.2	830	1.5		13.24	25.95		42.35		1.29	17.17						9.20474	0.0930374	15.8772	63.9875	3.87157	2.10458	0	0.22286	0	4.6385		61.0855	1258.39	1.37472	1.88125	3.7771	0.141754	18451.1	28.8344	62.9672	415.535	29.2393	4.0322	96.6536	2.98858	1.2134	2.72078	0.940403	1350.78	4.56347	0.409271	0.323856
1.2	830	1.6		13.03	25.93		43.99	0.4	1.29	15.37						9.35411	0.093781	15.7061	64.1765	3.91099	2.04111	0	0.168806	0	4.54866		62.0125	1268.82	1.40122	1.91523	3.78192	0.141706	19103.4	29.5467	64.2925	449.296	29.2862	3.96415	95.025	2.96291	1.22997	2.65375	0.907743	1343.98	4.40058	0.394513	0.31189
1.2	830	1.7		12.54	26.09		45.55	1.06	1.29	13.47						9.71731	0.0385988	15.7858	63.8199	4.02049	1.95362	0	0.0694779	0	4.59481		64.4337	1296.73	1.45291	1.98708	3.79486	0.141701	20200	30.9079	66.8921	493.992	29.6373	3.91143	93.8529	2.95182	1.25095	2.59202	0.87625	1333.83	4.24334	0.38025	0.300329
1.2	830	1.8		12.2	27.43		46.76	1.92	1.29	10.41						9.99533	0	15.8805	63.448	4.29853	1.91631	0	0	0	4.46127		65.9387	1315.26	1.49	2.04781	3.8028	0.141655	21523.7	32.1888	69.082	583.181	29.8748	3.86149	92.6278	2.92658	1.29655	2.53932	0.852742	1326.45	4.12647	0.369732	0.291837
1.2	830	1.9		11.83	29.81		48.29	3.22	1.29	5.55						10.3016	0	16.0298	62.9887	4.26412	1.84886	0	0	0	4.56687		68.0363	1342.07	1.54376	2.14211	3.81362	0.141584	23903.4	34.2622	72.4713	818.261	30.2422	3.79758	91.0131	2.88931	1.38121	2.47217	0.823966	1316.7	3.98361	0.356912	0.281501
1.2	830	2		9.93	34.03		47.44	4.75	1.29					2.56		11.1131	0	15.9117	62.5021	3.89008	1.74794	0	0	0	4.835		59.128	935.392	1.7593	2.52297	3.86765	0.141805	19790.7	41.7166	85.2621	1553.98	32.8032	3.88708	93.3091	2.95531	1.55147	2.48523	0.821747	1247.87	3.96941	0.355629	0.280347
1.2	840	0.6		11.77	22.83	31.44				29.99	1.27		2.7			5.61847	0.377443	14.5678	65.9714	4.02557	2.67916	0	3.1864	0	3.57375		60.0612	1260.25	1.30843	1.88311	8.47344	0.353275	11295.2	21.5694	40.2866	241.65	20.5096	3.99538	153.628	2.88977	0.846347	3.10629	2.97687	3651.25	18.0225	2.00741	1.79811
1.2	840	0.7		11.42	23.13	33				29.33	1.18		1.93			5.56098	0.34735	14.3479	66.9295	4.04317	2.79318	0	2.77452	0	3.20339		61.6236	1272.38	1.33895	1.93237	8.76992	0.3611	11314.5	21.7207	40.0982	244.249	20.1582	3.89292	153.234	2.85628	0.836212	3.00534	2.87344	3548.44	17.3987	1.94218	1.77996
1.2	840	0.8		11.04	23.39	34.94		0.12		28.51	1.08		0.91			5.4526	0.296471	14.1231	67.6777	4.06724	2.92374	0	2.65082	0	2.80833		63.2322	1282.96	1.37319	1.98658	9.10485	0.369413	11306.1	21.8214	39.7448	247.541	19.7026	3.76983	152.261	2.8116	0.824438	2.88837	2.755	3427.54	16.6846	1.86725	1.75542
1.2	840	0.9		11.46	23.73	29.77	6.78	0.18		26.78	1.31					6.02134	0.225457	14.4318	67.3784	4.04921	2.85569	0	1.97845	0	3.05971		62.2373	1268.94	1.36877	1.95716	8.49265	0.357069	11960.5	22.4871	41.8502	263.962	20.6039	3.77749	138.55	2.85481	0.867596	2.83522	2.08172	3638.43	11.5711	1.17477	0.978551
1.2	840	1		12.11	24.03	23.29	13.45			25.53	1.58					6.61754	0.166938	14.789	66.9275	4.01296	2.79721	0	1.34747	0	3.34132		60.924	1256.99	1.35073	1.91095	7.88917	0.344217	12762.6	23.2832	44.7044	280.224	22.0231	3.87709	128.542	2.93954	0.924395	2.86162	1.71271	3980.74	9.0567	0.87473	0.688212
1.2	840	1.1		12.53	24.19	17.67	19.5			24.3	1.82					7.17786	0.117749	15.181	66.2649	3.998	2.74015	0	0.90481	0	3.6155		60.3384	1252.76	1.34507	1.88621	7.44515	0.334026	13617.4	24.1664	47.7301	297.27	23.4489	3.95928	120.828	3.01616	0.979429	2.87314	1.4732	4319.07	7.55878	0.710065	0.542741
1.2	840	1.2		12.61	24.35	12.86	27.77		1.05	21.37						7.79939	0.130696	15.642	64.9205	3.97877	2.52227	0	0.859419	0	4.14698		61.0718	1255.05	1.36585	1.89693	4.31528	0.16032	14902.1	25.5793	51.5662	332.805	24.6438	3.88072	109.04	2.85965	1.031	2.73741	1.20399	1465.04	6.02898	0.554978	0.454002
1.2	840	1.3		13	24.89	7.34	33.73		1.16	19.88						8.33161	0.122435	15.9158	64.2161	3.92393	2.38636	0	0.661765	0	4.442		60.4524	1249.76	1.35837	1.87311	4.04272	0.151008	16084.4	26.6311	55.4857	359.612	26.3637	3.95521	103.477	2.9123	1.10056	2.74426	1.0834	1409.73	5.34324	0.485548	0.390651
1.2	840	1.4		13.3	25.64	2.62	38.67		1.24	18.52						8.79843	0.091018	16.169	63.6935	3.85664	2.27258	0	0.393198	0	4.72557		60.0978	1247.22	1.35374	1.8581	3.87154	0.14526	17296.3	27.661	59.4168	387.348	28.067	4.02705	99.5074	2.9669	1.16961	2.7548	1.00142	1378.29	4.88754	0.4403	0.35041
1.2	840	1.5		13.58	26.09		42.06		1.29	16.98						8.97643	0.0918692	16.0481	63.8678	3.79141	2.1667	0	0.298292	0	4.75935		59.3289	1238.48	1.34578	1.84057	3.7667	0.141709	18090.4	28.1793	61.6014	416.692	28.923	4.03138	96.4487	2.97409	1.21829	2.7323	0.949123	1356.47	4.6075	0.413327	0.327161
1.2	840	1.6		13.5	25.96		43.65	0.19	1.29	15.41						9.03136	0.0921896	15.747	64.4448	3.8038	2.12362	0	0.165941	0	4.59129		59.7702	1242.95	1.36301	1.86073	3.76881	0.141652	18554.8	28.6427	62.4492	445.402	28.8714	3.9624	94.7876	2.94605	1.2309	2.66732	0.917765	1350.99	4.45117	0.399162	0.315676
1.2	840	1.7		13.03	26.36		45.16	0.91	1.29	13.26						9.35827	0.0425655	15.8343	64.1059	3.93165	2.03016	0	0.076618	0	4.6206		62.0088	1269.97	1.41175	1.93012	3.78172	0.141644	19650.6	29.9601	64.9437	494.883	29.2266	3.91113	93.6445	2.93399	1.25662	2.60603	0.886451	1340.77	4.29469	0.384971	0.304167
1.2	840	1.8		12.57	27.18		46.61	1.73	1.29	10.61						9.69392	0	15.9413	63.7322	3.97432	1.95336	0	0	0	4.7049		63.9097	1292.9	1.45609	1.99647	3.79213	0.141614	20907.7	31.2961	67.3509	571.825	29.5145	3.85742	92.3843	2.91405	1.29301	2.54691	0.858276	1331.79	4.15435	0.372288	0.293909
1.2	840	1.9		12.27	29.54		48.22	3.08	1.29	5.6						9.93394	0.0171018	16.1242	63.2634	3.8503	1.88677	0	0.0307832	0	4.89356		65.3601	1313.16	1.4996	2.07383	3.80019	0.141526	23027.2	33.0515	70.1721	801.36	29.7749	3.78809	90.6025	2.8716	1.3787	2.47725	0.828743	1323	4.00777	0.359138	0.283306
1.2	840	2		11	33.65		47.88	4.51	1.29					1.67		10.398	0	16.0733	62.8051	4.4025	1.86822	0	0	0	4.45285		60.0753	1034.23	1.63668	2.32175	3.83685	0.141636	21096.3	37.9826	78.5281	1479.88	31.4465	3.83102	91.663	2.8986	1.53213	2.47125	0.82246	1275.41	3.97462	0.356204	0.280874
1.2	850	0.6		12.46	23.36	29.93				29.91	1.29		3.05			5.54644	0.470684	14.7353	65.1355	3.90094	2.71696	0	3.74258	0	3.75165		57.4185	1232.27	1.2631	1.81368	8.30554	0.350799	11242.4	21.2045	40.0988	243.139	20.7221	4.07761	152.993	2.91478	0.863678	3.19806	3.07336	3778.1	18.5927	2.06546	1.82975
1.2	850	0.7		11.98	23.55	31.77				29.33	1.2		2.17			5.50378	0.391096	14.5653	66.0513	3.94023	2.83972	0	3.33201	0	3.37652		59.2265	1247.43	1.29812	1.86909	8.60351	0.358418	11258	21.3874	39.908	245.08	20.316	3.95603	152.587	2.87556	0.8497	3.07564	2.94724	3646.26	17.8355	1.98683	1.80437
1.2	850	0.8		11.5	23.71	33.77				28.72	1.1		1.2			5.42795	0.292778	14.3922	67.0498	3.98335	2.97458	0	2.9008	0	2.97857		61.1336	1262.01	1.33583	1.92852	8.94942	0.367078	11257.4	21.546	39.6387	247.102	19.8702	3.82926	151.985	2.83249	0.834849	2.95156	2.82059	3513.22	17.0747	1.90742	1.77837
1.2	850	0.9		12.05	24.3	28.47	7.04			26.81	1.33					5.92909	0.239404	14.6418	66.9646	3.94373	2.91013	0	2.17266	0	3.19865		59.8373	1242.88	1.32683	1.89303	8.34011	0.354815	11902.6	22.1285	41.6439	264.666	20.7504	3.8265	137.531	2.87289	0.881593	2.88716	2.09872	3740.73	11.6234	1.17481	0.971724
1.2	850	1		12.52	24.41	22.46	13.51			25.5	1.6					6.52473	0.215558	15.0429	66.3392	3.92567	2.85168	0	1.59562	0	3.50464		59.3558	1240.27	1.3233	1.87015	7.78671	0.342154	12713.2	23.0177	44.5161	281.013	22.1279	3.91442	128.131	2.95166	0.935509	2.90046	1.72873	4057.62	9.12886	0.880238	0.690198
1.2	850	1.1		12.92	24.53	17.04	19.49			24.18	1.83					7.05445	0.154227	15.3961	65.8225	3.901	2.78161	0	1.09672	0	3.79335		58.7572	1235.45	1.31797	1.84658	7.37012	0.332472	13533.5	23.8442	47.3828	298.562	23.4882	3.98752	120.466	3.02214	0.99014	2.90483	1.4864	4390.97	7.62078	0.715248	0.545748
1.2	850	1.2		12.93	24.66	12.34	27.71		1.05	21.31						7.68893	0.156425	15.8314	64.6073	3.90999	2.56584	0	0.948214	0	4.29194		59.8537	1242.22	1.34437	1.86665	4.30814	0.160522	14826.7	25.308	51.2725	333.638	24.6966	3.90647	109.004	2.86788	1.04042	2.76369	1.21348	1475.59	6.07348	0.558748	0.456787
1.2	850	1.3		13.34	25.12	6.89	33.8		1.16	19.69						8.18172	0.0926563	16.1658	63.9917	3.85261	2.44809	0	0.654952	0	4.61253		59.2438	1236.68	1.33807	1.84417	4.03661	0.151172	15997.4	26.3359	55.1041	361.974	26.3726	3.97138	103.244	2.91541	1.11064	2.76195	1.08754	1418.51	5.36075	0.486882	0.391472
1.2	850	1.4		13.69	25.85	1.98	38.95		1.26	18.27						8.63054	0.0901122	16.3846	63.4287	3.77102	2.30625	0	0.48723	0	4.90148		58.5211	1229.61	1.32732	1.8198	3.81837	0.143613	17164.5	27.2432	58.8579	390.888	28.0667	4.04283	98.8656	2.96058	1.18352	2.77266	1.00268	1371.59	4.88962	0.440155	0.349967
1.2	850	1.5		13.86	26.03		41.75		1.29	17.07						8.79481	0.0909252	16.2507	63.6108	3.70725	2.22865	0	0.40161	0	4.91535		58.0809	1224.21	1.32459	1.80999	3.75896	0.141684	17778.8	27.6725	60.5719	413.705	28.7013	4.03668	96.4342	2.96713	1.21925	2.74617	0.957801	1361.15	4.65112	0.41732	0.330406
1.2	850	1.6		13.99	26		43.33	0.02	1.29	15.36						8.71527	0.0906005	15.7928	64.6177	3.69073	2.19874	0	0.250267	0	4.64394		57.6848	1218.34	1.32731	1.8099	3.75581	0.141596	18057	27.8083	60.7358	443.282	28.4721	3.95995	94.5244	2.9289	1.23332	2.6802	0.927568	1358.03	4.50069	0.40372	0.319387
1.2	850	1.7		13.5	26.1		44.86	0.67	1.29	13.58						9.02964	0.0921298	15.8551	64.2456	3.77968	2.10935	0	0.203465	0	4.68498		59.7755	1244	1.37315	1.87301	3.76857	0.141595	18998.5	28.9858	63.0142	483.511	28.8056	3.90992	93.4321	2.91974	1.25242	2.61958	0.895682	1347.83	4.34118	0.389228	0.307624
1.2	850	1.8		13.03	26.75		46.18	1.4	1.29	11.35						9.35264	0.0576742	15.9487	63.8897	3.94829	2.02264	0	0.103814	0	4.67648		62.0056	1271.23	1.42145	1.94392	3.78157	0.141589	20173.7	30.3447	65.5465	544.943	29.1813	3.8664	92.4718	2.90919	1.2823	2.56591	0.868694	1338.01	4.20644	0.377022	0.297738
1.2	850	1.9		12.65	28.48		47.46	2.39	1.29	7.73						9.63631	0	16.0665	63.5522	4.18627	1.99157	0	0	0	4.56711		63.3861	1289.28	1.45783	2.00603	3.7895	0.141531	21670.4	31.6883	67.7863	679.329	29.4177	3.81269	91.1461	2.87956	1.34037	2.5099	0.844241	1330.22	4.08496	0.366103	0.288929
1.2	850	2		12.27	31.96		48.97	4	1.29	1.51						9.9331	0	16.236	63.0836	4.1852	1.95088	0	0	0	4.61113		65.2849	1315.96	1.51046	2.1074	3.80043	0.141434	24636.3	33.9976	71.3962	1178.95	29.814	3.74572	89.4227	2.83361	1.46255	2.43985	0.815615	1319.93	3.943	0.353409	0.27871
1.2	860	0.6		13.22	23.75	28.8				29.8	1.31		3.13			5.3887	0.569967	14.9076	64.2213	3.74487	2.77272	0	4.46884	0	3.926		54.974	1203.86	1.22251	1.75019	8.13105	0.347464	11151	20.7917	39.7341	244.454	20.8075	4.13297	151.728	2.92693	0.878448	3.26768	3.14877	3881.05	19.0368	2.11034	1.85254
1.2	860	0.7		12.56	24	30.81				29.32	1.22		2.1			5.39545	0.461117	14.7536	65.2139	3.81811	2.89107	0	3.92396	0	3.54273		57.0046	1221.82	1.26106	1.81108	8.4334	0.355208	11174.9	21.0162	39.5817	245.721	20.3786	3.99874	151.437	2.88598	0.861525	3.12929	3.00513	3727.83	18.1762	2.02123	1.82146
1.2	860	0.8		12.13	24.08	32.59				28.74	1.12		1.33			5.33192	0.416425	14.5607	66.0082	3.84563	3.01818	0	3.6592	0	3.1597		58.7845	1237.5	1.29608	1.86613	8.77303	0.364224	11195.8	21.2087	39.4316	247.776	20.0102	3.88764	151.3	2.85139	0.848106	3.01705	2.88951	3606.66	17.4829	1.94931	1.80198
1.2	860	0.9		12.61	24.65	27.72	6.86			26.82	1.34					5.78097	0.347724	14.7919	66.1223	3.82865	2.96244	0	2.82573	0	3.34028		57.9128	1222.1	1.29378	1.84275	8.22324	0.352721	11812	21.7822	41.3133	264.986	20.8049	3.86654	137.246	2.88372	0.892101	2.93442	2.14375	3813.3	11.8797	1.20073	0.990749
1.2	860	1		12.98	24.74	21.8	13.41			25.48	1.6					6.39935	0.248203	15.2218	65.681	3.83235	2.90364	0	2.07142	0	3.64231		57.4389	1218.55	1.2903	1.8207	7.70615	0.340896	12593.9	22.6217	44.0681	281.377	22.1364	3.94487	127.716	2.95784	0.945394	2.93839	1.75325	4132.34	9.25526	0.89182	0.698278
1.2	860	1.1		13.33	24.87	16.48	19.29			24.19	1.84					6.92084	0.21018	15.5998	65.2661	3.81755	2.85706	0	1.41815	0	3.91032		57.2421	1218.46	1.29103	1.80765	7.29488	0.330785	13421.9	23.4986	46.9688	298.62	23.5111	4.01994	120.366	3.0288	0.99965	2.9424	1.50821	4462.23	7.73168	0.725376	0.552546
1.2	860	1.2		13.36	24.96	12.14	27.29		1.04	21.21						7.47822	0.199462	16.0048	64.2565	3.80858	2.63037	0	1.19619	0	4.42585		57.8063	1218.89	1.30943	1.81684	4.31917	0.16163	14571.3	24.7205	50.3055	333.827	24.522	3.92099	108.958	2.86474	1.04759	2.78999	1.23351	1496.46	6.17781	0.568578	0.465094
1.2	860	1.3		13.75	25.48	6.7	33.27		1.16	19.65						7.97716	0.162606	16.3006	63.6641	3.7514	2.49712	0	0.906919	0	4.74009		57.2268	1213.41	1.3025	1.79483	4.02184	0.15116	15679.1	25.6778	53.9299	361.22	26.1636	3.98953	103.247	2.90859	1.11803	2.79196	1.10702	1428.56	5.45991	0.496044	0.399026
1.2	860	1.4		14.12	26.13	1.68	38.68		1.26	18.13						8.41377	0.138615	16.5833	63.135	3.68534	2.37425	0	0.632084	0	5.03764		56.9593	1211.9	1.30019	1.78221	3.80979	0.143706	16922.5	26.7272	57.9353	391.985	27.9406	4.06122	98.8126	2.95844	1.19363	2.79771	1.01384	1380.58	4.94403	0.445005	0.35379
1.2	860	1.5		14.33	26.28		41.48		1.29	16.62						8.50526	0.136265	16.3682	63.5604	3.63081	2.3143	0	0.5048	0	4.97999		56.4887	1205.82	1.29848	1.77397	3.74871	0.141636	17497.3	27.1085	59.3684	419.149	28.4079	4.03486	96.183	2.95142	1.22854	2.75654	0.966263	1366.85	4.69389	0.421276	0.333629
1.2	860	1.6		14.34	26.09		43.07		1.29	15.21						8.50109	0.0895306	15.9724	64.5106	3.61883	2.26774	0	0.28574	0	4.75402		56.5007	1204.59	1.30707	1.78164	3.74813	0.141565	17796.7	27.3494	59.7816	444.28	28.2572	3.96202	94.4306	2.91967	1.23776	2.69073	0.934807	1362.51	4.53711	0.407068	0.322108
1.2	860	1.7		14.01	26.21		44.49	0.48	1.29	13.51						8.69971	0.0904909	15.9059	64.4737	3.68218	2.19071	0	0.234302	0	4.72301		57.6875	1219.36	1.33654	1.82154	3.7556	0.14154	18479	28.1308	61.2631	481.213	28.4135	3.90954	93.225	2.90336	1.25554	2.6338	0.905982	1354.95	4.39309	0.394	0.311506
1.2	860	1.8		13.53	26.88		45.84	1.22	1.29	11.24						9.01083	0.0566442	15.997	64.165	3.84616	2.11587	0	0.10196	0	4.70655		59.7613	1245.44	1.3823	1.88868	3.7685	0.141533	19596.1	29.4137	63.6597	542.802	28.7759	3.86493	92.244	2.89231	1.28581	2.57864	0.878013	1344.95	4.25336	0.381335	0.301243
1.2	860	1.9		13.13	28.82		47.43	2.43	1.29	6.9						9.2812	0.0373503	16.1428	63.7736	3.73205	2.02977	0	0.103432	0	4.89975		61.4934	1268.92	1.42793	1.9643	3.77902	0.141471	21361	31.023	66.3905	710.547	29.0943	3.80182	90.6905	2.85974	1.35636	2.51058	0.847371	1335.07	4.10089	0.36761	0.290155
1.2	860	2		12.7	31.35		48.85	3.73	1.29	2.07						9.59693	0	16.3114	63.3754	3.81944	1.98017	0	0	0	4.91661		63.3081	1293.54	1.47573	2.05014	3.78973	0.141402	23677.2	32.9216	69.4624	1085.65	29.4471	3.74348	89.2408	2.82515	1.44877	2.4482	0.820671	1325.39	3.96835	0.355715	0.28057
1.2	870	0.6		13.73	24.29	27.9				29.83	1.33		2.92			5.31208	0.617342	15.0792	63.5693	3.66499	2.82142	0	4.89294	0	4.04278		53.3938	1183.89	1.19517	1.70824	8.00061	0.345047	11090.3	20.5028	39.4813	244.855	20.8765	4.17465	150.82	2.9393	0.889945	3.32095	3.2066	3964.03	19.376	2.14405	1.86751
1.2	870	0.7		13.11	24.25	29.69				29.35	1.23		2.37			5.3327	0.529808	14.9288	64.4241	3.72793	2.92822	0	4.43246	0	3.69606		55.2861	1203.36	1.23092	1.76433	8.3257	0.353926	11133.4	20.7663	39.4641	246.316	20.5409	4.0612	151.163	2.907	0.873966	3.19902	3.07868	3826.07	18.6121	2.06577	1.84805
1.2	870	0.8		12.68	24.4	31.57				28.79	1.14		1.42			5.25593	0.443864	14.7355	65.1211	3.74564	3.0609	0	4.3392	0	3.29793		56.5846	1212.79	1.25855	1.80711	8.59708	0.360915	11112.9	20.8508	39.1442	248.101	20.0955	3.93527	150.331	2.86365	0.859585	3.07439	2.95091	3691.07	17.8461	1.98629	1.82173
1.2	870	0.9		13.03	25.02	26.92	6.9			26.79	1.35					5.71659	0.358458	15.0223	65.55	3.75327	3.00902	0	3.09113	0	3.49926		56.4926	1206.24	1.26871	1.80485	8.13371	0.351398	11768.5	21.5483	41.1471	265.715	20.8934	3.90237	136.814	2.89599	0.902283	2.97406	2.16746	3884.97	11.9954	1.2102	0.99494
1.2	870	1		13.38	25.12	21.12	13.38			25.38	1.62					6.30772	0.277747	15.4584	65.2508	3.75447	2.94719	0	2.18943	0	3.8142		56.0139	1202.38	1.26519	1.7837	7.60412	0.338455	12529.6	22.3486	43.8036	282.498	22.193	3.97668	127.287	2.96446	0.956029	2.97458	1.77273	4200.73	9.351	0.900115	0.70271
1.2	870	1.1		13.74	25.24	15.69	19.41			24.06	1.86					6.82548	0.223822	15.8422	64.8613	3.74065	2.8845	0	1.535	0	4.08703		55.842	1202.45	1.26631	1.77146	7.20774	0.328778	13365.2	23.2236	46.7258	300.207	23.5972	4.05287	119.869	3.0373	1.01229	2.97725	1.51767	4548.73	7.7695	0.727852	0.552999
1.2	870	1.2		13.77	25.29	11.69	26.92		0.97	21.21	0.14					7.31808	0.211671	16.2027	63.9963	3.72354	2.69134	0	1.2945	0	4.56191		56.3057	1202.32	1.28271	1.7793	4.41839	0.167296	14413.4	24.3181	49.7419	333.638	24.5129	3.95394	109.188	2.88099	1.05759	2.82745	1.25419	1581.18	6.28223	0.578126	0.470059
1.2	870	1.3		14.15	25.74	6.29	33.2		1.16	19.46						7.80787	0.176159	16.5043	63.3989	3.6644	2.54951	0	1.00658	0	4.89229		55.7564	1196.31	1.2771	1.75873	4.01214	0.151277	15514.6	25.2579	53.2756	363.137	26.0933	4.00563	102.998	2.90763	1.12846	2.81383	1.11555	1438.73	5.50043	0.499556	0.401691
1.2	870	1.4		14.51	26.32	1.41	38.59		1.26	17.89						8.22081	0.129976	16.7662	62.9655	3.60886	2.43855	0	0.701873	0	5.16827		55.4762	1194.37	1.27506	1.74656	3.80092	0.143776	16697.8	26.2399	57.0456	394.472	27.7795	4.06919	98.5338	2.95182	1.20322	2.8139	1.02092	1388.85	4.97812	0.448015	0.356121
1.2	870	1.5		14.63	26.32		41.29		1.29	16.47						8.33034	0.100149	16.5354	63.4698	3.55826	2.35731	0	0.541417	0	5.1073		55.3542	1192.21	1.27941	1.7468	3.74102	0.141603	17253.6	26.6742	58.4629	420.108	28.1841	4.03355	96.0072	2.9409	1.23229	2.76459	0.972558	1371.19	4.72573	0.424214	0.336023
1.2	870	1.6		14.72	26.13		42.81		1.29	15.05						8.28269	0.0883923	16.1369	64.3186	3.53926	2.3241	0	0.443049	0	4.86695		54.9975	1186.48	1.28126	1.745	3.73788	0.141522	17452.7	26.756	58.5521	444.834	27.9618	3.9609	94.2219	2.90632	1.24211	2.70154	0.94295	1368.3	4.57822	0.410856	0.325191
1.2	870	1.7		14.49	26.16		44.17	0.27	1.29	13.62						8.41497	0.0890767	15.9552	64.6774	3.57633	2.25768	0	0.255308	0	4.774		55.7443	1195.39	1.30178	1.77172	3.74265	0.141486	17947.7	27.2992	59.575	475.018	28.0187	3.90737	92.9888	2.88753	1.25495	2.6468	0.915651	1362.06	4.44193	0.398489	0.315161
1.2	870	1.8		14.01	26.66		45.533	0.97	1.29	11.54						8.70351	0.0904832	16.0057	64.3659	3.70885	2.17494	0	0.181036	0	4.76954		57.683	1220.37	1.34508	1.83395	3.75544	0.141483	18950	28.4744	61.8014	529.412	28.3666	3.8637	92.0402	2.87823	1.28156	2.59195	0.887185	1352.04	4.29956	0.385569	0.304681
1.2	870	1.9		13.81	28.43		48.37	2.72	1.29	5.39						8.82942	0.090731	16.4108	64.0324	2.53975	1.87066	0	0.163316	0	6.06291		58.4729	1234.51	1.38527	1.89595	3.76043	0.141346	20855	29.9703	64.2466	775.28	28.4505	3.74888	89.0848	2.81588	1.37633	2.48222	0.838025	1341.61	4.05512	0.363542	0.286874
1.2	870	2		13.15	30.66		48.64	3.39	1.29	2.87						9.27062	0	16.3684	63.6371	3.59379	2.01584	0	0.0168005	0	5.09741		60.9956	1266.02	1.43326	1.98178	3.77642	0.14136	22545.4	31.6429	67.1353	979.098	28.9941	3.74166	89.0563	2.81477	1.42983	2.45992	0.827869	1332.31	4.00448	0.359004	0.28323
1.2	880	0.6		14.64	24.72	26.75				29.75	1.36		2.79			5.12954	0.777519	15.1351	62.6083	3.50752	2.87256	0	5.81273	0	4.15673		50.6784	1148.56	1.14943	1.63636	7.7748	0.339828	10936.8	19.953	38.8682	245.883	20.8685	4.22122	148.665	2.94255	0.90615	3.39168	3.28646	4078.07	19.8441	2.19064	1.8876
1.2	880	0.7		13.87	24.62	28.57				29.31	1.26		2.37			5.1885	0.631206	15.0722	63.495	3.58321	2.99056	0	5.20116	0	3.83822		52.6908	1171.34	1.18707	1.69532	8.10108	0.348861	11004.4	20.2792	38.9703	247.144	20.5738	4.10995	149.399	2.91321	0.888508	3.2661	3.15283	3928.94	19.0483	2.10961	1.8676
1.2	880	0.8		13.24	24.75	30.54				28.78	1.16		1.53			5.18111	0.533915	14.9459	64.3753	3.65454	3.10919	0	4.72681	0	3.47329		54.8954	1193.97	1.22896	1.76133	8.45403	0.358381	11067.5	20.5922	38.9869	248.851	20.2215	3.98785	149.766	2.87997	0.871752	3.13456	3.01466	3777.65	18.2225	2.02463	1.84176
1.2	880	0.9		13.61	25.42	26.14	6.71			26.77	1.36					5.5852	0.444549	15.1838	64.7764	3.63084	3.05089	0	3.67664	0	3.6517		54.42	1181.9	1.23249	1.74988	8.00106	0.348721	11648	21.1355	40.6963	266.156	20.9102	3.94109	136.226	2.90265	0.913752	3.02431	2.21717	3965.91	12.2788	1.23884	1.01593
1.2	880	1		13.91	25.49	20.41	13.29			25.27	1.63					6.16472	0.332929	15.6632	64.6795	3.65627	3.00496	0	2.53641	0	3.96202		54.3084	1182.37	1.23533	1.73931	7.50774	0.336432	12427.9	21.9906	43.4014	283.601	22.2178	4.01038	126.82	2.97042	0.967842	3.01604	1.79848	4281.13	9.48216	0.911986	0.710345
1.2	880	1.1		14.28	25.6	15.28	19.03			23.95	1.86					6.62801	0.283693	15.975	64.3435	3.62036	2.94424	0	1.98487	0	4.2204		53.744	1176.83	1.22966	1.71802	7.11713	0.326463	13147.4	22.6683	45.8817	300.73	23.4649	4.076	119.499	3.03124	1.02229	3.01552	1.54888	4617.92	7.93524	0.743658	0.564561
1.2	880	1.2		14.46	25.72	10.64	25.62		0.43	21.92	1.23					7.11125	0.248135	16.3355	63.8657	3.61517	2.82136	0	1.43143	0	4.57147		53.8486	1176.56	1.2371	1.71552	5.46441	0.227059	14080.3	23.6018	48.8358	326.47	24.6679	4.06734	111.19	2.99509	1.07626	2.943	1.3198	2572.45	6.61639	0.608858	0.472071
1.2	880	1.3		14.64	25.93	5.82	33.2		1.17	19.23						7.60553	0.207314	16.6854	63.0651	3.58448	2.62542	0	1.21999	0	5.00679		54.3712	1180.24	1.25333	1.72443	3.97809	0.150407	15371.8	24.8719	52.7001	365.692	26.0513	4.0237	102.621	2.90442	1.14051	2.83664	1.12291	1439.89	5.53419	0.502383	0.403726
1.2	880	1.4		14.98	26.59	0.92	38.61		1.27	17.64						8.02692	0.148878	16.9541	62.725	3.52458	2.4946	0	0.80334	0	5.32254		53.7501	1173.23	1.24481	1.70361	3.7687	0.143014	16451.4	25.6817	56.0858	397.184	27.6365	4.08216	98.04	2.94272	1.21627	2.8354	1.02782	1391.48	5.00987	0.450689	0.358066
1.2	880	1.5		15.1	26.47		40.93		1.29	16.21						8.07316	0.13186	16.6667	63.3135	3.48428	2.42616	0	0.712045	0	5.19227		53.559	1170.06	1.24842	1.70326	3.72827	0.141547	16863.6	25.9792	57.0045	421.834	27.8192	4.03231	95.7442	2.92344	1.23884	2.77914	0.983974	1378.52	4.78352	0.429548	0.340376
1.2	880	1.6		15.08	26.2		42.55		1.29	14.89						8.08574	0.0874092	16.3278	64.1863	3.46277	2.3971	0	0.447804	0	5.0051		53.5714	1168.75	1.25626	1.70974	3.72768	0.141477	17121.2	26.1865	57.3671	445.351	27.669	3.95916	94.0051	2.89268	1.24628	2.71201	0.951143	1374.09	4.61965	0.414677	0.328304
1.2	880	1.7		15.08	26.15		43.84	0.06	1.29	13.58						8.08167	0.0874094	15.9772	64.841	3.46119	2.34862	0	0.399999	0	4.80293		53.578	1168.03	1.263	1.71641	3.72725	0.141418	17384.5	26.3898	57.7088	471.426	27.5604	3.90229	92.6369	2.8672	1.25684	2.66011	0.926397	1370.52	4.49632	0.403503	0.319247
1.2	880	1.8		14.55	26.63		45.2	0.76	1.29	11.57						8.37624	0.0888571	16.0423	64.5297	3.5892	2.26886	0	0.292818	0	4.81202		55.3668	1191.69	1.30338	1.7742	3.73991	0.141416	18303.9	27.4726	59.7734	522.741	27.8935	3.85917	91.7137	2.85846	1.28201	2.60526	0.897531	1360.41	4.35183	0.390379	0.308595
1.2	880	1.9		14.1	27.53		46.84	1.72	1.29	8.51						8.64312	0.0900774	16.2096	64.2181	3.46181	2.11959	0	0.162139	0	5.09559		57.2712	1217.44	1.35004	1.84305	3.75273	0.141393	19603	28.8351	62.2682	624.291	28.2457	3.80403	90.4398	2.84037	1.32647	2.54029	0.865231	1349.57	4.19055	0.375774	0.296764
1.2	880	2		13.68	29.49		47.58	2.54	1.29	5.43						8.9135	0	16.2311	63.8373	4.16754	2.17749	0	0.164871	0	4.50816		58.8526	1238.66	1.38547	1.90572	3.7633	0.141367	20975.8	30.1117	64.4392	775.027	28.5883	3.77521	89.7885	2.82485	1.38237	2.50316	0.848788	1341.68	4.1087	0.368426	0.29084
1.2	890	0.6		15.77	25.07	25.52				29.5	1.4		2.73			4.8994	0.951685	15.1629	61.6508	3.31479	2.92715	0	6.81507	0	4.2782		47.4105	1103.69	1.0938	1.54897	7.48485	0.332214	10713.3	19.2341	37.9683	247.748	20.763	4.26158	145.434	2.93252	0.925432	3.46765	3.37568	4206.64	20.3647	2.24212	1.9073
1.2	890	0.7		14.9	25.14	27.44				29.17	1.3		2.05			4.96825	0.810163	15.1197	62.4564	3.40906	3.039	0	6.24523	0	3.95222		49.7658	1132.41	1.13777	1.61771	7.82374	0.342004	10827.5	19.6656	38.2479	248.443	20.5176	4.14825	146.738	2.91108	0.905777	3.33103	3.22743	4039.01	19.4839	2.15278	1.88315
1.2	890	0.8		14.17	25.14	29.3				28.71	1.19		1.5			5.00325	0.671661	15.0594	63.2659	3.47839	3.16208	0	5.73865	0	3.62069		51.7145	1154.2	1.17501	1.67605	8.17796	0.352138	10893.5	19.9767	38.3254	249.837	20.2158	4.03622	147.447	2.88272	0.88829	3.20568	3.09426	3892.49	18.6903	2.07167	1.86449
1.2	890	0.9		14.35	25.76	25.36	6.49			26.66	1.37					5.40214	0.552845	15.3381	63.9573	3.49347	3.11925	0	4.34997	0	3.78694		51.8457	1150.04	1.18798	1.68156	7.82981	0.344759	11465.8	20.5778	40.0043	267.006	20.8487	3.97506	135.079	2.90099	0.926729	3.0768	2.27396	4054.02	12.6062	1.27235	1.041
1.2	890	1		14.66	25.86	19.51	13.13			25.2	1.64					5.96961	0.44446	15.7606	63.8389	3.5125	3.05765	0	3.33574	0	4.08055		51.7533	1150.6	1.19039	1.6716	7.36363	0.333133	12223.8	21.3919	42.6384	284.225	22.1678	4.04958	125.912	2.97169	0.982663	3.07177	1.83707	4391.65	9.68278	0.930525	0.722897
1.2	890	1.1		14.88	25.89	14.44	19.11			23.8	1.88					6.46964	0.362765	16.1429	63.7385	3.52758	3.02758	0	2.40871	0	4.32237		51.8628	1153.48	1.19657	1.66862	7.003	0.323523	13004.5	22.2205	45.3284	302.202	23.462	4.10772	118.685	3.03306	1.03671	3.05632	1.56379	4720.5	8.00167	0.748839	0.567004
1.2	890	1.2		15.14	26	9.82	24.79		0.1	22.24	1.91					6.89122	0.285501	16.491	63.5788	3.50725	2.94461	0	1.6891	0	4.61248		51.9122	1155.04	1.20188	1.66535	6.33546	0.288156	13833.7	23.0431	48.0882	323.325	24.7435	4.14799	112.232	3.06647	1.09302	3.02947	1.3683	4154.65	6.8624	0.631377	0.474618
1.2	890	1.3		15.17	26.24	5.65	32.8		1.17	18.98						7.36679	0.24822	16.8243	62.8481	3.47799	2.67563	0	1.39884	0	5.16012		52.3333	1154.57	1.21742	1.67371	3.96041	0.150353	15036.5	24.1843	51.4166	367.143	25.7579	4.03072	102.276	2.88957	1.14961	2.86059	1.14037	1450.89	5.62326	0.510636	0.410524
1.2	890	1.4		15.53	26.75	0.45	38.66		1.28	17.33						7.79799	0.214706	17.0978	62.4631	3.43193	2.54	0	1.00447	0	5.44996		52.1277	1153.21	1.21678	1.66323	3.73713	0.142262	16216.4	25.1525	55.1652	400.756	27.4907	4.09394	97.5244	2.93337	1.23026	2.85588	1.03414	1394.01	5.03866	0.453097	0.359794
1.2	890	1.5		15.52	26.49		40.7		1.29	16.01						7.85521	0.139826	16.8418	63.1781	3.4066	2.50911	0	0.757445	0	5.31194		52.2072	1153.02	1.22517	1.66999	3.71813	0.141502	16562.3	25.4501	55.8992	423.066	27.5313	4.02953	95.487	2.90945	1.24364	2.78907	0.992125	1384.35	4.82483	0.433366	0.343491
1.2	890	1.6		15.48	26.21		42.1		1.29	14.92						7.87539	0.135419	16.5152	63.9037	3.38357	2.45533	0	0.580707	0	5.15076		52.2184	1151.94	1.23166	1.67512	3.71761	0.141443	16766.1	25.615	56.1917	442.324	27.4041	3.96687	94.004	2.88366	1.24927	2.73103	0.963338	1380.54	4.68102	0.420305	0.332881
1.2	890	1.7		15.52	26.22		43.55		1.29	13.42						7.85404	0.0862898	16.1492	64.7721	3.38332	2.42819	0	0.422953	0	4.90396		52.2237	1150.97	1.23868	1.68231	3.71712	0.141376	17054.1	25.8347	56.5564	471.85	27.2814	3.90229	92.4631	2.85464	1.2614	2.67171	0.934953	1376.44	4.5395	0.40748	0.322483
1.2	890	1.8		15.14	26.54		44.87	0.52	1.29	11.63						8.05256	0.0872596	16.0953	64.7308	3.4663	2.35634	0	0.348568	0	4.86284		53.5759	1169.18	1.27077	1.72732	3.72712	0.141365	17791.1	26.6871	58.1843	516.458	27.5233	3.85862	91.5069	2.84394	1.28264	2.61903	0.907311	1367.7	4.40112	0.394907	0.312275
1.2	890	1.9		14.65	27.51		46.11	1.32	1.29	9.12						8.31989	0.0517813	16.1795	64.3783	3.66579	2.28737	0	0.317024	0	4.80035		54.9842	1188.4	1.30473	1.77897	3.73728	0.141343	18767.6	27.7032	60.0335	594.064	27.7929	3.81521	90.5278	2.82862	1.31888	2.56744	0.881864	1358.9	4.27403	0.383404	0.302959
1.2	890	2		14.27	29.38		48.08	2.7	1.29	4.27						8.5403	0.0516467	16.436	64.0993	3.27375	2.10264	0	0.161138	0	5.33523		56.4525	1210.33	1.34859	1.84913	3.74758	0.141269	20511.5	29.219	62.6175	830.375	28.0766	3.74108	88.6999	2.79183	1.39988	2.48842	0.84541	1348.01	4.09249	0.36703	0.289719
1.2	900	0.6		16.7	25.48	24.32				29.44	1.44		2.62			4.75936	1.05489	15.2285	60.8821	3.18966	2.97698	0	7.55383	0	4.35461		45.2546	1072.91	1.05527	1.48938	7.27057	0.32665	10567.3	18.7474	37.3983	248.648	20.7541	4.31018	143.361	2.93438	0.942571	3.54496	3.46448	4331.82	20.884	2.29332	1.92565
1.2	900	0.7		15.65	25.56	26.39				29.1	1.32		1.98			4.85534	0.86135	15.2452	61.7217	3.30203	3.09689	0	6.86936	0	4.04806		47.6456	1103.39	1.10031	1.55967	7.64549	0.338004	10696.9	19.2144	37.7368	249.336	20.5122	4.18934	144.98	2.9142	0.92036	3.39443	3.29941	4146.11	19.9048	2.19447	1.90338
1.2	900	0.8		14.92	25.46	28.09				28.67	1.23		1.64			4.89939	0.775285	15.2024	62.4559	3.37421	3.20657	0	6.3424	0	3.74391		49.7225	1129.5	1.13952	1.62097	7.96269	0.346945	10805.4	19.6116	38.0101	250.784	20.3143	4.09539	146.202	2.89405	0.903613	3.28041	3.17565	4000.53	19.1698	2.12008	1.8839
1.2	900	0.9		15.07	26.13	24.42	6.37			26.62	1.39					5.26452	0.644096	15.446	63.2079	3.37943	3.1592	0	4.99415	0	3.90472		49.8167	1124.32	1.15156	1.62613	7.66941	0.341023	11333.9	20.143	39.5167	267.635	20.8638	4.01803	134.151	2.90662	0.94058	3.13488	2.32598	4152.82	12.8938	1.30031	1.05919
1.2	900	1		15.25	26.21	18.84	12.99			25.06	1.66					5.82145	0.501692	15.9161	63.3355	3.40897	3.11317	0	3.68556	0	4.21758		49.9849	1127.89	1.15875	1.6245	7.23507	0.329604	12081.2	20.9684	42.083	285.338	22.1277	4.07884	125.148	2.96977	0.994881	3.11442	1.86786	4472.04	9.84372	0.9455	0.732491
1.2	900	1.1		15.42	26.25	13.72	19.1			23.61	1.9					6.32739	0.377092	16.3331	63.3415	3.4275	3.08466	0	2.62586	0	4.48298		50.3917	1134.9	1.17008	1.62989	6.90567	0.320895	12896.4	21.8669	44.8857	304.003	23.4713	4.13851	118.108	3.03516	1.05048	3.09516	1.58052	4811.61	8.08031	0.75542	0.570584
1.2	900	1.2		15.69	26.27	8.97	24.78			22.16	2.13					6.74964	0.32427	16.6687	63.2065	3.40941	3.04671	0	1.89614	0	4.69866		50.1393	1132.55	1.17005	1.6187	6.58531	0.311606	13656	22.5628	47.4427	324.156	24.7371	4.18593	111.793	3.08552	1.10884	3.07581	1.38497	5173.42	6.93921	0.637726	0.474222
1.2	900	1.3		15.67	26.32	4.91	33.23		1.18	18.69						7.21454	0.248842	17.0085	62.5304	3.41283	2.75491	0	1.57487	0	5.25517		50.8384	1135.55	1.1916	1.63501	3.92635	0.149606	14896.4	23.7746	50.8619	370.661	25.7224	4.04297	101.439	2.88545	1.16422	2.87803	1.13915	1455.38	5.6105	0.508925	0.408578
1.2	900	1.4		15.95	26.96	0.24	38.48		1.28	17.08						7.61319	0.169998	17.2848	62.3136	3.35928	2.61705	0	1.07069	0	5.57135		50.5613	1132.71	1.1889	1.62388	3.7257	0.142292	15917.4	24.5767	54.0305	402.73	27.2237	4.09686	97.1644	2.92056	1.23923	2.87257	1.04384	1403.25	5.08663	0.457428	0.36324
1.2	900	1.5		15.94	26.66		40.38		1.29	15.73						7.64709	0.125665	16.9861	63.0935	3.33764	2.56657	0	0.831155	0	5.41226		50.9186	1136.55	1.20239	1.63836	3.70808	0.141458	16285.2	24.9491	54.8381	425.617	27.2589	4.02979	95.2999	2.89591	1.25048	2.8019	1.00215	1390.39	4.87559	0.438056	0.347321
1.2	900	1.6		15.91	26.31		42.11		1.29	14.38						7.66248	0.0852698	16.6583	63.9455	3.32406	2.53494	0	0.563765	0	5.22573		50.9318	1135.28	1.21013	1.64446	3.70745	0.141386	16528.7	25.1448	55.1861	449.909	27.1064	3.95307	93.4904	2.86461	1.25757	2.73028	0.966285	1385.67	4.69631	0.421765	0.33408
1.2	900	1.7		15.92	26.27		43.33		1.29	13.19						7.65646	0.085285	16.3015	64.657	3.31849	2.49682	0	0.461129	0	5.02328		50.9369	1134.42	1.2157	1.64989	3.70703	0.14133	16749	25.3128	55.468	473.718	27.0034	3.8994	92.2188	2.841	1.26657	2.68068	0.942297	1382.23	4.57665	0.410913	0.325278
1.2	900	1.8		15.69	26.41		44.55	0.3	1.29	11.76						7.77039	0.0858228	16.1148	64.8686	3.35648	2.42198	0	0.464037	0	4.91784		51.5741	1142.77	1.23353	1.67372	3.7118	0.1413	17201.1	25.7933	56.3698	507.705	27.0733	3.85371	91.1787	2.82511	1.28116	2.63231	0.91782	1376.26	4.45432	0.399806	0.316267
1.2	900	1.9		15.13	26.98		45.89	1.03	1.29	9.68						8.0565	0.0872253	16.1925	64.5832	3.49254	2.33381	0	0.33092	0	4.92333		53.5723	1170.17	1.27835	1.73826	3.72698	0.141311	18217.1	26.9893	58.6598	570.982	27.4832	3.81567	90.4046	2.8207	1.30938	2.57914	0.889106	1364.86	4.31046	0.386726	0.30565
1.2	900	2		14.83	29.19		48.4	2.75	1.29	3.54						8.21712	0.0877541	16.5859	64.3387	2.60792	2.06114	0	0.157957	0	5.9435		54.5986	1187.62	1.31853	1.803	3.7346	0.141193	20072.1	28.4723	61.1157	864.841	27.6679	3.71751	87.9248	2.76762	1.41052	2.48021	0.844271	1353.65	4.08728	0.366612	0.289386
1.2	910	0.6		18.04	25.84	22.9				29.16	1.49		2.57			4.54747	1.2234	15.2401	59.9867	3.0096	3.0347	0	8.51781	0	4.44016		42.4259	1030.67	1.00452	1.41087	6.98906	0.318735	10342.2	18.0623	36.5038	250.712	20.6475	4.3577	140.111	2.9238	0.965404	3.63702	3.5743	4490.02	21.5233	2.35597	1.94731
1.2	910	0.7		17.01	25.77	24.76				28.89	1.38		2.19			4.63794	1.05577	15.2675	60.6792	3.10226	3.14414	0	7.94588	0	4.16728		44.5256	1060.08	1.04474	1.47298	7.31787	0.328976	10482.4	18.5244	36.9292	251.23	20.4953	4.25756	141.99	2.91156	0.943975	3.50176	3.42266	4312.84	20.6277	2.26659	1.92951
1.2	910	0.8		16.13	25.76	26.73				28.44	1.27		1.67			4.68452	0.91502	15.2595	61.423	3.17835	3.25999	0	7.39756	0	3.88206		46.5805	1086.87	1.0847	1.53493	7.65956	0.33918	10597.4	18.9338	37.2073	252.647	20.2618	4.1456	143.311	2.8898	0.924013	3.36316	3.27091	4137.65	19.7274	2.17581	1.90785
1.2	910	0.9		15.98	26.45	23.46	6.27			26.42	1.42					5.07488	0.721764	15.5657	62.4138	3.23857	3.23035	0	5.74091	0	4.01398		47.4001	1092.13	1.10856	1.56021	7.45709	0.335278	11151.3	19.588	38.8168	269.15	20.8025	4.05463	132.522	2.90195	0.956709	3.19359	2.37986	4257.22	13.19	1.32893	1.07663
1.2	910	1		16.08	26.54	18.01	12.77			24.92	1.68					5.61744	0.593946	16.0089	62.6008	3.27993	3.18243	0	4.40179	0	4.31472		47.8005	1098.98	1.11939	1.56552	7.08141	0.325424	11881.9	20.4157	41.3302	286.362	22.0543	4.11616	124.205	2.96696	1.01039	3.17151	1.91168	4579.78	10.0755	0.96732	0.747024
1.2	910	1.1		16.11	26.7	13.12	18.77			23.38	1.91					6.12824	0.454718	16.459	62.8887	3.31843	3.12008	0	3.00596	0	4.6249		48.4143	1108.68	1.13416	1.5778	6.79478	0.317773	12683.7	21.3187	44.0449	305.599	23.348	4.16758	117.518	3.02834	1.06504	3.14265	1.61483	4906.7	8.25865	0.772069	0.582137
1.2	910	1.2		16.37	26.79	8.37	24.38			21.96	2.13					6.53776	0.361172	16.7793	62.8324	3.30431	3.05142	0	2.25581	0	4.87785		48.175	1106.26	1.13361	1.56707	6.50173	0.309458	13406.1	21.9664	46.4659	325.47	24.5892	4.2176	111.445	3.0801	1.12443	3.12567	1.41548	5286.86	7.09358	0.651826	0.484096
1.2	910	1.3		16.3	26.58	4.54	32.93		1.19	18.47						6.98127	0.325169	17.131	62.1739	3.31105	2.82853	0	1.89659	0	5.35244		49.079	1112.61	1.15957	1.58955	3.8875	0.148685	14612.1	23.1795	49.7993	372.093	25.5178	4.05935	101.04	2.87359	1.17643	2.90871	1.156	1459	5.69422	0.516499	0.414644
1.2	910	1.4		16.62	27.07		38.3		1.29	16.72						7.33273	0.266805	17.3621	62.073	3.26156	2.70852	0	1.35185	0	5.64353		48.8031	1109.56	1.15789	1.57943	3.69111	0.141446	15578.9	23.9276	52.7475	405.975	26.9132	4.09989	96.6254	2.90152	1.25113	2.89199	1.05494	1405.35	5.1414	0.462371	0.367161
1.2	910	1.5		16.46	26.66		40.14		1.29	15.45						7.40545	0.173852	17.116	62.9543	3.25477	2.65067	0	0.933574	0	5.51139		49.1059	1112.15	1.1703	1.59227	3.69296	0.141385	15862.6	24.2205	53.3108	427.029	26.8266	4.01973	94.7987	2.87322	1.25596	2.81189	1.01238	1398.94	4.92778	0.442905	0.351292
1.2	910	1.6		16.42	26.4		41.72		1.29	14.17						7.42282	0.136748	16.8122	63.7116	3.2417	2.62324	0	0.72913	0	5.32255		49.4093	1115.3	1.18238	1.60559	3.69495	0.141333	16159	24.5192	53.8774	450.635	26.7733	3.95387	93.2837	2.84926	1.26371	2.74622	0.978237	1393.3	4.75675	0.42734	0.338624
1.2	910	1.7		16.44	26.26		43.07		1.29	12.94						7.41372	0.119892	16.4473	64.4367	3.23134	2.5684	0	0.647997	0	5.13468		49.4166	1114.46	1.18832	1.61095	3.69449	0.141274	16375.5	24.6859	54.1642	475.229	26.6634	3.89568	91.9101	2.82452	1.27236	2.6918	0.951375	1389.55	4.62259	0.415158	0.328735
1.2	910	1.8		16.31	26.37		44.23	0.06	1.29	11.74						7.47226	0.0843817	16.1786	65.0787	3.25207	2.51672	0	0.456245	0	4.96103		49.715	1117.69	1.19865	1.62411	3.69663	0.141232	16676.8	24.9761	54.6915	502.804	26.6429	3.84838	90.8335	2.80569	1.2824	2.64516	0.92842	1384.88	4.50803	0.404762	0.320308
1.2	910	1.9		15.77	27.1		45.5	0.82	1.29	9.51						7.72927	0.0856322	16.2554	64.7631	3.39779	2.4392	0	0.382381	0	4.94725		51.2461	1139.57	1.23467	1.67679	3.70917	0.141229	17562.3	25.9673	56.5657	567.637	26.9699	3.80965	90.011	2.79719	1.31339	2.59366	0.901103	1374.73	4.37114	0.392327	0.310212
1.2	910	2		15.34	28.59		47.49	2.12	1.29	5.17						7.94849	0.0865425	16.4774	64.479	2.97631	2.24238	0	0.294777	0	5.49513		52.8633	1163.97	1.27968	1.74521	3.72182	0.141179	19054.3	27.3715	59.0675	750.454	27.3055	3.74104	88.3786	2.76899	1.38253	2.51523	0.862793	1362.56	4.17985	0.375021	0.296193
1.2	920	0.6		19.86	26.03	21.1				28.78	1.57		2.66			4.28606	1.48894	15.1652	58.9652	2.78588	3.09789	0	9.70534	0	4.50547		38.8391	973.624	0.938301	1.30882	6.60074	0.306697	9994.95	17.1118	35.1615	253.18	20.3975	4.40429	135.221	2.89413	0.994728	3.75408	3.72032	4698.25	22.3715	2.43849	1.97073
1.2	920	0.7		18.42	26.06	23.28				28.61	1.44		2.18			4.42467	1.23616	15.2525	59.7556	2.9183	3.19609	0	8.95928	0	4.25749		41.5802	1015.69	0.991276	1.3902	6.99854	0.319672	10237	17.7995	35.9757	253.262	20.3714	4.30499	138.472	2.89768	0.967563	3.59609	3.53577	4474.37	21.2866	2.33135	1.95011
1.2	920	0.8		17.34	26.11	25.33				28.27	1.32		1.64			4.50376	1.06386	15.2877	60.4922	3.01726	3.30519	0	8.34774	0	3.98223		43.8161	1047.08	1.03478	1.45742	7.36156	0.33106	10393.2	18.2956	36.4276	254.141	20.2041	4.19578	140.442	2.8846	0.944815	3.44919	3.37107	4281.47	20.3128	2.23382	1.92909
1.2	920	0.9		17.07	26.82	22.57	5.76			26.35	1.44					4.84762	0.888342	15.5731	61.4723	3.06997	3.28315	0	6.77447	0	4.0911		44.7139	1054.46	1.05914	1.48549	7.23791	0.329257	10889.5	18.8968	37.8505	269.456	20.6571	4.09687	131.107	2.89317	0.973215	3.27038	2.48638	4375.41	13.8314	1.39733	1.1289
1.2	920	1		16.84	26.89	17.24	12.66			24.67	1.7					5.44795	0.684305	16.1466	62.0732	3.165	3.25301	0	4.80417	0	4.42568		46.0428	1074.93	1.08736	1.51783	6.94911	0.321728	11727.9	19.9697	40.7201	288.265	21.9961	4.14698	123.237	2.96321	1.02567	3.21979	1.94532	4678.17	10.2488	0.983182	0.756918
1.2	920	1.1		16.83	27	12.3	18.64			23.3	1.94					5.95592	0.543972	16.5645	62.256	3.21416	3.21017	0	3.56391	0	4.6914		46.613	1084.11	1.1008	1.52855	6.66026	0.31368	12490.6	20.8176	43.3336	306.178	23.2865	4.20331	116.741	3.02561	1.08028	3.19478	1.64308	5019.96	8.39844	0.784436	0.58955
1.2	920	1.2		17.13	27.11	7.66	24.23			21.73	2.15					6.32643	0.451307	16.8845	62.3071	3.19377	3.12111	0	2.74841	0	4.96734		46.3738	1081.56	1.10046	1.51893	6.39283	0.306103	13183.3	21.4236	45.6073	327.239	24.4693	4.24653	110.763	3.07313	1.14115	3.17143	1.43795	5402.96	7.20309	0.661466	0.490214
1.2	920	1.3		17.11	26.93	3.67	31.88		0.78	18.81	0.81					6.73963	0.360324	17.2453	62.0314	3.20591	2.96085	0	2.0817	0	5.37486		46.9196	1085.61	1.11844	1.53216	4.44267	0.180147	14216	22.4195	48.5758	366.807	25.4775	4.14309	102.087	2.9489	1.19731	3.00381	1.20244	1988.31	5.92421	0.537175	0.41834
1.2	920	1.4		17.22	27.14		37.95		1.29	16.4						7.07834	0.319744	17.4314	61.9045	3.18213	2.79146	0	1.60106	0	5.69136		47.1342	1086.57	1.12801	1.53684	3.67619	0.141377	15198.5	23.2608	51.3376	407.95	26.5058	4.09395	96.2019	2.88006	1.2584	2.90673	1.06848	1414.35	5.21051	0.468786	0.372423
1.2	920	1.5		16.97	26.6		39.75		1.29	15.39						7.18304	0.207398	17.2473	62.6655	3.16725	2.73301	0	1.18465	0	5.61186		47.6919	1092.99	1.14443	1.55524	3.68054	0.141336	15499	23.6253	52.0735	425.253	26.4981	4.02103	94.5986	2.85895	1.25966	2.82923	1.02536	1406.78	4.99357	0.448973	0.356247
1.2	920	1.6		16.94	26.37		41.51		1.29	13.89						7.19437	0.166058	16.9363	63.557	3.16084	2.68983	0	0.872619	0	5.42298		47.9781	1095.95	1.1567	1.56882	3.68247	0.141275	15816.8	23.9352	52.6555	452.656	26.4335	3.94744	92.9078	2.83169	1.26949	2.75543	0.986768	1400.57	4.80011	0.431361	0.341907
1.2	920	1.7		16.9	26.24		42.93		1.29	12.64						7.2137	0.141794	16.6048	64.3043	3.15731	2.64728	0	0.696709	0	5.23416		47.9846	1094.88	1.16236	1.57387	3.68197	0.141213	16026.2	24.0951	52.9291	477.731	26.3161	3.88622	91.4797	2.80587	1.27761	2.69787	0.958188	1396.56	4.65732	0.41839	0.331374
1.2	920	1.8		16.84	26.34		43.98		1.29	11.55						7.23941	0.0982414	16.2982	64.9627	3.17574	2.59709	0	0.581768	0	5.04687		48.2658	1098.12	1.17181	1.58596	3.68414	0.141176	16294.2	24.3567	53.4088	502.851	26.3064	3.84423	90.5305	2.78959	1.28687	2.65569	0.937119	1392.19	4.55208	0.408832	0.323622
1.2	920	1.9		16.37	26.98		45.19	0.55	1.29	9.62						7.44744	0.0842727	16.2775	64.9937	3.29662	2.53434	0	0.394396	0	4.9717		49.4115	1114.42	1.19947	1.62624	3.69399	0.141163	16988.2	25.1208	54.8495	557.248	26.5362	3.8044	89.6841	2.77873	1.31181	2.6063	0.911311	1383.34	4.42285	0.397092	0.314095
1.2	920	2		15.81	27.92		46.4	1.38	1.29	7.19						7.70793	0.0855023	16.3381	64.5978	3.47223	2.44194	0	0.432115	0	4.92445		51.2349	1140.87	1.24158	1.68894	3.70913	0.141172	18053.4	26.2969	57.0624	647.806	26.9534	3.77119	89.0076	2.77383	1.34964	2.55733	0.885014	1372.03	4.29102	0.385117	0.304376
1.2	930	0.6		21.34	26.26	19.49				28.5	1.64		2.76			4.11961	1.63226	15.1426	58.2298	2.64894	3.14013	0	10.5395	0	4.54712		36.5743	936.141	0.894778	1.24275	6.33395	0.298274	9770.52	16.4926	34.302	255.178	20.2808	4.4572	132.027	2.87975	1.02057	3.86501	3.85685	4889.52	23.1641	2.51527	1.99169
1.2	930	0.7		19.85	26.31	21.68				28.36	1.5		2.3			4.24906	1.38889	15.2542	58.9322	2.76878	3.24537	0	9.83711	0	4.32444		38.8168	971.762	0.939242	1.31052	6.69497	0.310553	9977.46	17.076	34.9902	255.066	20.2274	4.35403	134.895	2.88091	0.992197	3.69996	3.66246	4657.21	22.0234	2.40322	1.97394
1.2	930	0.8		18.64	26.46	23.83				28.04	1.37		1.66			4.33219	1.20287	15.3451	59.6482	2.86481	3.36264	0	9.16784	0	4.07637		41.1603	1006.99	0.985577	1.3817	7.0724	0.322954	10177.1	17.6474	35.603	255.953	20.1266	4.24746	137.43	2.87684	0.967776	3.54321	3.48222	4443.84	20.9607	2.29762	1.95298
1.2	930	0.9		18.3	27.16	21.45	5.42			26.2	1.47					4.63453	1.03709	15.6091	60.5692	2.92162	3.35252	0	7.71097	0	4.16497		42.1232	1016.49	1.01068	1.41213	7.0027	0.322592	10634.7	18.2165	36.9064	270.405	20.524	4.14216	129.264	2.884	0.993097	3.35358	2.58719	4516.91	14.4215	1.45827	1.17181
1.2	930	1		17.9	27.23	16.3	12.31			24.52	1.73					5.22238	0.801878	16.1606	61.3062	3.02577	3.29398	0	5.6745	0	4.5147		43.5002	1038.21	1.03999	1.4471	6.74756	0.315611	11438.7	19.2513	39.6479	288.991	21.8149	4.1844	121.799	2.95007	1.04414	3.29061	2.00812	4810.79	10.5876	1.01566	0.778778
1.2	930	1.1		17.78	27.41	11.5	18.36			22.98	1.96					5.72089	0.631655	16.6235	61.7414	3.07194	3.22753	0	4.14864	0	4.83444		44.2206	1049.74	1.05653	1.46355	6.50413	0.308854	12193.8	20.1033	42.1887	308.203	23.0649	4.23081	115.539	3.00911	1.09924	3.25167	1.68312	5147.16	8.60402	0.803368	0.602229
1.2	930	1.2		17.82	27.41	6.8	24.35			21.44	2.18					6.16498	0.484666	17.0444	61.893	3.099	3.19575	0	3.03539	0	5.08274		44.7175	1057.94	1.0697	1.47388	6.27642	0.302392	12993.9	20.9336	44.8652	329.809	24.3801	4.27175	109.777	3.06538	1.15948	3.21185	1.45089	5529.91	7.25963	0.665855	0.492233
1.2	930	1.3		18.02	27.41	2.54	30.41		0.22	19.45	1.95					6.51444	0.405404	17.3513	61.9034	3.08657	3.10748	0	2.25467	0	5.37674		44.7097	1057.31	1.07458	1.47166	5.468	0.2499	13782.6	21.6148	47.3007	358.353	25.5105	4.26488	103.643	3.05789	1.22287	3.14006	1.26955	3840.17	6.25696	0.567063	0.42251
1.2	930	1.4		17.82	27.29		37.43		1.29	16.17						6.83876	0.323782	17.5223	61.7098	3.09247	2.85201	0	1.8793	0	5.78153		45.574	1064.56	1.09898	1.49612	3.66145	0.141313	14822.5	22.6179	49.9763	408.483	26.1227	4.09507	95.9471	2.86134	1.26556	2.92869	1.08637	1423.9	5.30161	0.477221	0.379344
1.2	930	1.5		17.56	26.7		39.36		1.29	15.08						6.94056	0.238118	17.3532	62.4716	3.09314	2.81386	0	1.4178	0	5.67173		46.0962	1070.67	1.11501	1.51383	3.66572	0.141268	15119.2	22.9718	50.6917	427.06	26.1065	4.01723	94.2382	2.83873	1.26706	2.84524	1.03922	1415.92	5.06414	0.455513	0.361603
1.2	930	1.6		17.45	26.42		41.28		1.29	13.56						6.98409	0.163927	17.0712	63.4393	3.0907	2.76366	0	0.968459	0	5.51871		46.3644	1073.14	1.12687	1.52658	3.66755	0.141201	15422.9	23.2664	51.2468	454.876	26.0245	3.937	92.4169	2.80937	1.27551	2.76444	0.996514	1409.18	4.84988	0.435992	0.3457
1.2	930	1.7		17.43	26.18		42.68		1.29	12.42						6.99527	0.164146	16.7566	64.0709	3.07484	2.7281	0	0.871644	0	5.33856		46.6339	1076.27	1.13738	1.53826	3.66959	0.141158	15678.2	23.5231	51.738	478.505	25.9916	3.8822	91.1689	2.78995	1.28278	2.70882	0.967318	1404.02	4.7036	0.422671	0.334862
1.2	930	1.8		17.34	26.39		43.77		1.29	11.22						7.03151	0.111864	16.4682	64.8134	3.10407	2.67166	0	0.646157	0	5.15319		46.8975	1079.21	1.14635	1.55013	3.67172	0.141117	15951.6	23.7823	52.2057	506.125	25.9764	3.83782	90.1745	2.77218	1.29333	2.66415	0.945088	1399.4	4.59254	0.412585	0.326683
1.2	930	1.9		17.02	26.77		44.89	0.29	1.29	9.74						7.16395	0.0828314	16.3086	65.1471	3.17211	2.59447	0	0.489725	0	5.04123		47.7057	1090.6	1.16661	1.57875	3.67895	0.141099	16449.2	24.3293	53.2436	547.029	26.1208	3.79969	89.3616	2.76118	1.31032	2.61929	0.921603	1392.13	4.47496	0.401895	0.318007
1.2	930	2		16.4	27.63		46.12	1.09	1.29	7.47						7.43248	0.084115	16.3601	64.825	3.34139	2.50016	0	0.454803	0	5.00201		49.4044	1115.59	1.20601	1.6368	3.69393	0.141109	17410	25.4073	55.2913	627.408	26.5147	3.76606	88.6937	2.75677	1.34421	2.56969	0.894605	1380.64	4.33954	0.389581	0.308008
1.2	940	0.6		23.17	26.92	18.01				28.14	1.72		2.05			3.90373	1.83309	15.1124	57.4364	2.47939	3.23212	0	11.4532	0	4.54977		33.8847	886.784	0.842473	1.16385	6.01385	0.287664	9430.24	15.6491	32.9478	257.019	19.8797	4.45632	127.069	2.83781	1.04836	3.94158	3.96632	5077.98	23.7862	2.57266	2.00004
1.2	940	0.7		21.84	26.73	19.91				27.91	1.58		2.02			3.99996	1.66316	15.2098	57.9828	2.56018	3.32117	0	10.8988	0	4.36415		35.8041	920.46	0.881698	1.22293	6.33901	0.299261	9652.15	16.2144	33.7163	257.785	19.9497	4.38857	130.199	2.85059	1.02364	3.80818	3.80187	4871.78	22.8274	2.48036	1.99393
1.2	940	0.8		20.41	26.82	22.25				27.7	1.44		1.38			4.09029	1.42849	15.3036	58.6254	2.66429	3.43502	0	10.3318	0	4.12115		37.9514	954.554	0.92539	1.28915	6.69794	0.31145	9849.39	16.7682	34.3391	258.016	19.8579	4.27689	132.802	2.84788	0.99483	3.63545	3.59969	4626.36	21.6403	2.36342	1.97168
1.2	940	0.9		19.65	27.53	20.47	4.89			25.95	1.5					4.40529	1.18385	15.6146	59.8019	2.76011	3.39393	0	8.59236	0	4.24797		39.4265	974.464	0.95921	1.33489	6.74832	0.314782	10323.5	17.4484	35.7416	271.57	20.2744	4.17568	127.018	2.86156	1.01334	3.43717	2.71608	4655.76	15.2059	1.54247	1.23429
1.2	940	1		19.22	27.64	15.47	11.62			24.3	1.75					4.94368	0.963081	16.1234	60.4969	2.85282	3.35311	0	6.69568	0	4.57134		40.8082	997.379	0.98875	1.37142	6.54213	0.309209	11085.1	18.4323	38.3301	289.744	21.5266	4.22024	120.357	2.92883	1.06411	3.37304	2.10281	4951.91	11.1181	1.06841	0.816732
1.2	940	1.1		18.85	27.72	10.63	18.06			22.75	1.99					5.48108	0.755604	16.6805	60.9907	2.93456	3.32528	0	4.96281	0	4.86946		41.8562	1014.25	1.0118	1.39765	6.32951	0.303147	11867.4	19.3597	40.9744	309.282	22.8122	4.25936	114.187	2.98981	1.11856	3.31484	1.7283	5286.6	8.83631	0.824743	0.616233
1.2	940	1.2		18.8	27.72	6.23	23.87			21.18	2.2					5.90148	0.586259	17.0644	61.3301	2.97701	3.25025	0	3.74878	0	5.14174		42.4831	1024.63	1.02744	1.41274	6.1363	0.297548	12622.2	20.1625	43.4747	330.796	24.0411	4.29199	108.857	3.04157	1.17641	3.26581	1.49009	5645.78	7.46047	0.684395	0.504901
1.2	940	1.3		18.85	27.75	1.78	29.68			19.53	2.4					6.29771	0.475222	17.4391	61.6197	2.98609	3.20117	0	2.55751	0	5.4235		42.6907	1028.19	1.03536	1.41622	5.94481	0.291977	13391	20.8673	45.9632	355.936	25.2937	4.31865	103.729	3.08727	1.24229	3.2191	1.31157	6074.78	6.46546	0.585796	0.428503
1.2	940	1.4		18.58	27.34		37.01		1.29	15.77						6.55849	0.393779	17.5802	61.4996	2.99852	2.96159	0	2.18905	0	5.81875		43.6503	1036.32	1.06336	1.44531	3.64186	0.141219	14361.1	21.8258	48.2962	410.546	25.6038	4.08414	95.3309	2.83273	1.27409	2.94604	1.10403	1436.06	5.39214	0.485651	0.38628
1.2	940	1.5		18.28	26.67		39.01		1.29	14.75						6.66797	0.322934	17.3936	62.2411	2.99362	2.90918	0	1.74606	0	5.72552		44.3671	1045.74	1.083	1.46812	3.64854	0.141188	14693.9	22.2527	49.1754	428.576	25.6552	4.0089	93.7312	2.81477	1.27431	2.86024	1.05344	1426.51	5.13673	0.462257	0.36713
1.2	940	1.6		18.13	26.31		40.81		1.29	13.45						6.72192	0.254297	17.1557	63.047	2.98653	2.86978	0	1.3732	0	5.5916		44.8583	1052	1.09843	1.48607	3.65289	0.141144	15015.5	22.6135	49.8888	452.909	25.6598	3.93943	92.2004	2.79353	1.28081	2.78524	1.0118	1418.81	4.92726	0.443129	0.351521
1.2	940	1.7		17.98	26.27		42.32		1.29	12.14						6.77956	0.168439	16.8947	63.8737	3.01256	2.79889	0	1.04383	0	5.42827		45.107	1054.45	1.10814	1.49745	3.65483	0.141089	15281.5	22.8691	50.3628	479.662	25.6091	3.87784	90.8239	2.77046	1.28922	2.72291	0.97942	1413.05	4.76506	0.428362	0.339512
1.2	940	1.8		17.85	26.38		43.54		1.29	10.94						6.82781	0.12044	16.6084	64.6321	3.03564	2.75289	0	0.766072	0	5.25659		45.3554	1057.13	1.11703	1.50863	3.6569	0.141045	15540	23.1151	50.8126	507.229	25.5827	3.82905	89.7368	2.7516	1.29856	2.67358	0.954385	1408.08	4.63986	0.416978	0.330271
1.2	940	1.9		17.71	26.71		44.5		1.29	9.79						6.8846	0.081515	16.3317	65.3072	3.08044	2.71389	0	0.571107	0	5.02963		45.8551	1063.83	1.13002	1.52695	3.66156	0.141021	15876.8	23.473	51.4837	537.968	25.6499	3.79383	88.9887	2.73981	1.3101	2.63452	0.934332	1402.44	4.53956	0.407859	0.322875
1.2	940	2		17.1	27.46		45.82	0.82	1.29	7.52						7.12696	0.0826121	16.3943	65.0212	3.21374	2.59383	0	0.508445	0	5.05891		47.4249	1087.65	1.1674	1.58117	3.67637	0.141031	16766.7	24.4754	53.4043	614.864	26.0253	3.75819	88.2741	2.73518	1.34305	2.58231	0.905369	1390.66	4.39412	0.394618	0.312113
1.2	950	0.6		25.28	27.14	16.03				27.7	1.81		2.04			3.7141	2.06645	15.0635	56.6929	2.31404	3.28754	0	12.2931	0	4.56843		31.3211	839.147	0.790707	1.08641	5.70256	0.276992	9091.36	14.8365	31.6614	259.4	19.5462	4.48624	122.401	2.79874	1.08204	4.06592	4.13515	5338.81	24.7558	2.66402	2.02258
1.2	950	0.7		23.43	27.16	18.48				27.62	1.65		1.66			3.83441	1.775	15.2048	57.3029	2.42998	3.38252	0	11.6819	0	4.38846		33.6048	880.579	0.838246	1.15751	6.06557	0.290212	9380.42	15.5372	32.6647	259.382	19.6785	4.40544	126.33	2.82112	1.0487	3.89044	3.91271	5050.71	23.463	2.54022	2.0066
1.2	950	0.8		22.12	27.21	20.51				27.36	1.52		1.29			3.91055	1.59913	15.3065	57.832	2.50956	3.48628	0	11.1692	0	4.18679		35.3494	910.225	0.874471	1.21211	6.36748	0.300844	9570.43	16.0301	33.278	260.18	19.6594	4.31888	128.826	2.82424	1.02352	3.74214	3.73414	4828.6	22.4176	2.43836	1.99096
1.2	950	0.9		21.08	27.78	19.24	4.52			25.82	1.55					4.21088	1.34189	15.6242	58.9043	2.61937	3.49126	0	9.55095	0	4.25711		37.0705	936.206	0.913013	1.26551	6.48881	0.306485	10039.8	16.7566	34.7113	272.142	20.0776	4.21743	124.693	2.84353	1.03523	3.53077	2.84156	4817.86	15.9507	1.62003	1.28577
1.2	950	1		20.34	27.89	14.33	11.55			24.09	1.8					4.77213	1.07165	16.2281	59.7867	2.7413	3.44782	0	7.34251	0	4.60975		38.8109	965.843	0.950042	1.31363	6.34029	0.302576	10844.5	17.839	37.444	291.043	21.3791	4.25535	118.564	2.91479	1.08503	3.44319	2.15216	5102.74	11.3689	1.09083	0.828725
1.2	950	1.1		19.88	28	9.87	17.8			22.43	2.02					5.26632	0.83708	16.7426	60.4916	2.82772	3.38717	0	5.50245	0	4.94502		39.9119	984.004	0.974552	1.34298	6.17513	0.297901	11588.6	18.7317	39.9208	311.109	22.5726	4.2814	112.901	2.96972	1.1372	3.37006	1.76928	5410.53	9.04734	0.844193	0.628831
1.2	950	1.2		19.61	28.09	5.41	23.85			20.81	2.23					5.73145	0.666367	17.1903	60.9543	2.87672	3.35338	0	4.00029	0	5.22719		40.8795	1000.03	0.996568	1.36815	6.01748	0.293532	12400.7	19.6428	42.6094	333.726	23.8798	4.31443	107.835	3.02778	1.1964	3.31071	1.51033	5778.98	7.55624	0.692558	0.509635
1.2	950	1.3		19.69	28.13	1.25	29.27			19.24	2.42					6.07822	0.537674	17.5165	61.2182	2.89266	3.25829	0	3.00337	0	5.49506		41.0419	1002.98	1.00321	1.37084	5.84219	0.288289	13082.8	20.2555	44.8	357.579	25.0161	4.3396	103.144	3.0689	1.25983	3.26675	1.33977	6191.9	6.60588	0.598466	0.436973
1.2	950	1.4		19.38	27.36		36.54		1.29	15.43						6.28806	0.474845	17.5895	61.2434	2.90595	3.04818	0	2.61543	0	5.83465		41.8829	1009.57	1.02988	1.39764	3.62249	0.141128	13919.1	21.0815	46.717	411.597	25.1083	4.07545	94.7719	2.80573	1.28204	2.96581	1.12341	1448.58	5.49153	0.494905	0.393899
1.2	950	1.5		19.03	26.7		38.59		1.29	14.4						6.40521	0.380452	17.4581	61.9946	2.90054	3.00978	0	2.08331	0	5.76799		42.7621	1022.01	1.0526	1.42516	3.63155	0.141109	14293.8	21.5775	47.7451	430.337	25.2254	4.00313	93.2845	2.79187	1.28247	2.87787	1.06951	1437.41	5.21875	0.469875	0.373378
1.2	950	1.6		18.73	26.31		40.5		1.29	13.17						6.50895	0.276165	17.2865	62.8676	2.91507	2.94053	0	1.52315	0	5.68202		43.4454	1031.22	1.0715	1.44803	3.63825	0.141075	14652.2	22.0108	48.6181	454.057	25.2845	3.93297	91.7976	2.77366	1.28692	2.79806	1.0237	1427.93	4.98794	0.448762	0.356132
1.2	950	1.7		18.57	26.14		42.21		1.29	11.79						6.56468	0.199926	17.024	63.7177	2.92128	2.88783	0	1.15135	0	5.53326		43.6811	1033.5	1.08145	1.45907	3.64012	0.141016	14914.2	22.262	49.0899	482.245	25.2216	3.86468	90.2735	2.74872	1.29484	2.72841	0.986854	1421.65	4.80314	0.431919	0.342423
1.2	950	1.8		18.42	26.35		43.34		1.29	10.6						6.61672	0.139494	16.7741	64.4494	2.96187	2.83194	0	0.863569	0	5.36291		44.1466	1039.82	1.09421	1.4763	3.64468	0.140987	15228.6	22.5993	49.7315	510.628	25.2747	3.82314	89.3869	2.73522	1.30539	2.68232	0.962463	1415.52	4.68088	0.420785	0.333374
1.2	950	1.9		18.33	26.68		44.35		1.29	9.35						6.64938	0.0802696	16.4695	65.1633	2.99347	2.77097	0	0.707422	0	5.16573		44.3807	1042.62	1.10217	1.48737	3.64682	0.140947	15492.1	22.8402	50.1604	543.196	25.2682	3.78308	88.4978	2.71876	1.31781	2.64133	0.942063	1411.02	4.57895	0.411528	0.325869
1.2	950	2		17.78	27.29		45.57	0.57	1.29	7.5						6.85459	0.0812829	16.4446	65.2169	3.07828	2.68077	0	0.500828	0	5.14276		45.5981	1061.08	1.13145	1.52949	3.65897	0.14095	16181.4	23.6179	51.6559	605.186	25.5507	3.74825	87.8077	2.71296	1.34271	2.59305	0.915419	1400.68	4.44521	0.399346	0.315971
Source rock: average compositiion of 2.7 Ga low-K tholeiitic rocks
H2O content (wt%)	T (°C)	P (GPa)		melt	clinopyroxene	amphibole	garnet	quartz	rutile	plagioclase	ilmenite	titanite	orthopyroxene	Mica		H2O	MgO	Al2O3	SiO2	K2O	CaO	TiO2	FeO	Fe2O3	Na2O		Rb	Ba	Th	U	Nb	Ta	K	La	Ce	Sr	Nd	Sm	Zr	Hf	Eu	Gd	Dy	Ti	Y	Er	Yb
1.8	750	0.6		5.59	6.85	69.2		6.7		11.66						8.70525	0.0766608	12.8705	69.2045	2.96214	2.67373	0	0.441312	0	3.06588		87.3696	418.794	2.5685	1.60797	13.955	0.579945	10042.3	16.2633	25.9633	295.369	12.2419	2.47341	147.998	2.47601	0.57007	2.05135	3.02012	1931.75	16.7602	2.13923	2.54369
1.8	750	0.7		5.09	8.24	69.85		8.32		8.5						9.28467	0.0737831	13.2513	68.0835	2.98025	2.69235	0	0.435905	0	3.19822		91.7122	430.422	2.71418	1.72365	14.2952	0.582217	10356.6	16.7924	26.2901	335.645	12.2459	2.45645	147.869	2.458	0.580379	2.02899	2.9824	1908.45	16.5377	2.11167	2.50778
1.8	750	0.8		4.65	9.47	70.54		9.84		5.5						9.84667	0.0750115	13.6654	67.01	3.0224	2.71828	0	0.312108	0	3.35015		95.4038	440.307	2.84984	1.83528	14.5579	0.582842	10646.2	17.2612	26.5429	385.506	12.2319	2.43841	147.425	2.43807	0.590339	2.00707	2.94611	1886.03	16.3246	2.08526	2.47344
1.8	750	0.9		4.27	9.53	71.37		10.46		4.37						10.3266	0.0422051	14.0759	65.9904	3.06645	2.78848	0	0.257877	0	3.45214		99.4038	448.693	2.98063	1.93145	14.8028	0.58278	10762.8	17.5509	26.6432	408.042	12.1773	2.4175	147.226	2.42081	0.590104	1.98454	2.91053	1861.26	16.1257	2.06107	2.44558
1.8	750	1		4.21	9.13	70.62	1.7	10.63		3.71						10.7995	0	14.4204	65.0989	3.15249	2.82323	0	0.185854	0	3.51967		101.133	451.99	3.05268	1.96763	14.9874	0.588362	10946.8	17.8464	27.0036	426.446	12.2477	2.40765	144.492	2.42408	0.593689	1.96716	2.75402	1868.05	14.9935	1.871	2.10804
1.8	750	1.1		4.95	8.56	65.07	8.28	10.6		2.28		0.26				11.1013	0	14.6909	64.4536	3.20266	2.41283	0	0.0331402	0	4.10567		94.1139	432.764	2.93458	1.83864	14.4422	0.579819	11493.3	17.2462	26.6239	473.331	12.0386	2.34383	133.554	2.46298	0.606439	1.93004	2.3304	1862.5	12.0707	1.40722	1.39974
1.8	750	1.2		5.61	8.32	59.88	14.13	10.51		1.06		0.48				11.419	0	14.8184	63.932	3.25559	2.08612	0	0	0	4.4889		89.8297	419.883	2.86162	1.75724	14.1307	0.576744	12092.2	16.8998	26.4912	524.999	11.929	2.29982	125.736	2.50693	0.619928	1.90418	2.05691	1866.52	10.3227	1.15726	1.08199
1.8	750	1.3		6.29	8.58	54.6	19.43	10.31		0.09		0.7				11.6709	0	14.9332	63.4783	3.23795	1.8183	0	0	0	4.86131		85.0282	405.832	2.74771	1.66278	13.7645	0.573013	12684.3	16.4758	26.2806	576.46	11.8314	2.26723	119.562	2.55679	0.634606	1.89071	1.86962	1876.49	9.1766	1.00208	0.901932
1.8	750	1.4		6.72	9.76	49.1	23.67	9.88				0.88				12.439	0	14.8568	62.8556	3.30082	1.65014	0	0	0	4.89758		83.2682	398.986	2.67833	1.61398	13.742	0.579571	13401.8	16.353	26.457	604.23	11.9012	2.26706	116.33	2.63459	0.651016	1.90213	1.75592	1909.39	8.4841	0.909858	0.79914
1.8	750	1.5		7.49	12.73	41.35	28.82	9.15	0.46							13.0833	0	14.8164	62.3114	3.29682	1.53241	0	0	0	4.9597		83.2108	418.683	2.52174	1.52149	6.78807	0.339234	14901.7	21.0612	35.7793	712.064	15.7244	2.69746	112.328	2.72233	0.770458	2.10669	1.69233	1602.22	7.94938	0.835413	0.71072
1.8	750	1.6		7.96	15.38	34.39	33.19	8.53	0.55							13.9493	0	14.7127	61.6683	3.35009	1.43416	0	0	0	4.88545		81.8373	416.268	2.42811	1.46986	6.2	0.316893	16250.4	22.1025	38.7459	776.032	16.9449	2.81685	109.895	2.83495	0.826552	2.18221	1.61661	1580.62	7.48457	0.775283	0.647685
1.8	750	1.7		8.28	18.31	27.28	37.34	7.92	0.64					0.23		14.9408	0	14.5614	61.0322	3.20803	1.33451	0	0	0	4.92303		79.4101	397.138	2.37576	1.44663	5.73383	0.298205	17524.1	23.5789	42.6757	856.598	18.4833	2.95935	108.222	2.9705	0.894297	2.27084	1.55362	1553.58	7.10059	0.726335	0.597591
1.8	750	1.8		8.55	22.21	19.41	41.18	7.26	0.72					0.67		16.037	0	14.4751	60.2905	2.83368	1.29783	0	0	0	5.06593		75.1397	364.628	2.31596	1.42609	5.40071	0.285644	18697.5	25.4774	48.0351	963.214	20.6012	3.15458	107.548	3.15478	0.987932	2.3963	1.51025	1546.08	6.81828	0.689348	0.559403
1.8	750	1.9		8.64	26.63	11.25	44.85	6.69	0.79					1.15		17.5033	0	14.2003	59.4735	2.44301	1.19728	0	0	0	5.18253		72.8772	338.784	2.30682	1.44305	5.18146	0.277723	20396.3	28.4812	56.2192	1125.24	23.5839	3.39995	107.744	3.39511	1.11091	2.5481	1.47247	1551.24	6.5702	0.657047	0.52657
1.8	750	2			35.11	2	48.55	8.57	0.86					3.29																													0		0	0	0
1.8	760	0.61		6.04	7.33	68.18		6.27		12.18						8.39268	0.0903757	12.9225	69.4215	2.87697	2.77773	0	0.488654	0	3.02955		84.3064	412.159	2.4737	1.54775	13.7591	0.58097	10008.6	16.0883	25.9469	290.538	12.326	2.49929	148.244	2.49573	0.574321	2.07832	3.06213	1962.34	16.991	2.16695	2.57403
1.8	760	0.7		5.52	8.74	68.83		7.91		9						8.93768	0.0603148	13.325	68.4244	2.9006	2.80263	0	0.385799	0	3.16356		88.3455	423.417	2.60834	1.65467	14.0907	0.583298	10321.9	16.6071	26.2753	329.491	12.331	2.48214	148.12	2.47755	0.584844	2.05551	3.02355	1938.48	16.7633	2.13879	2.53735
1.8	760	0.81		5.08	9.4	69.61		9.07		6.83						9.387	0.0626072	13.6744	67.4147	2.95379	2.83265	0	0.39774	0	3.27714		91.7609	432.193	2.72702	1.74601	14.3322	0.583523	10526.2	16.9769	26.4547	362.34	12.2966	2.46203	147.78	2.45825	0.590157	2.0323	2.98591	1913.68	16.5473	2.11234	2.50481
1.8	760	0.91		4.59	10	70.53		10.24		4.65						9.97699	0.03727	14.1646	66.2092	2.95732	2.82613	0	0.31284	0	3.51563		96.4607	443.257	2.88492	1.86781	14.6501	0.584159	10752.3	17.4204	26.661	403.149	12.2533	2.43848	147.518	2.43701	0.594548	2.00544	2.94259	1884.65	16.3008	2.08217	2.46844
1.8	760	1		4.68	9.66	69.09	2.32	10.33		3.91						10.3718	0.0221553	14.5027	65.3437	3.05357	2.88082	0	0.261666	0	3.56361		96.261	442.935	2.90434	1.86423	14.7411	0.591262	10969.5	17.6785	27.1038	424.15	12.3789	2.43508	143.717	2.44827	0.60181	1.99235	2.74478	1907.23	14.8488	1.83641	2.03256
1.8	760	1.1		5.44	9.04	63.66	8.91	10.28		2.49		0.18				10.7048	0	14.7117	64.7788	3.11546	2.53153	0	0.112455	0	4.04519		91.1621	428.996	2.82628	1.76713	14.4374	0.59276	11552.2	17.4693	27.2633	472.965	12.3741	2.39501	133.51	2.49363	0.618605	1.96262	2.32732	1931.97	11.986	1.3892	1.36743
1.8	760	1.2		6.13	8.93	58.24	14.8	10.17		1.31		0.42				11.0489	0	14.8782	64.1604	3.14057	2.19932	0	0.0951629	0	4.47744		86.2405	413.963	2.7304	1.67479	14.0312	0.587062	12137.3	16.9865	26.9821	522.127	12.2199	2.34668	125.559	2.53981	0.632648	1.9376	2.05719	1933.66	10.2746	1.14629	1.06353
1.8	760	1.3		6.83	9.26	52.84	20.14	9.96		0.32		0.66				11.3201	0	15.0097	63.7228	3.11796	1.90579	0	0.0461912	0	4.8775		81.7603	399.861	2.62562	1.58884	13.6452	0.581456	12742.4	16.5001	26.666	573.272	12.0778	2.30815	119.359	2.59099	0.647317	1.92237	1.8696	1937.7	9.13832	0.99373	0.888963
1.8	760	1.4		7.34	10.28	47.36	24.6	9.58				0.85				11.8876	0	15.0033	63.2312	3.13883	1.70524	0	0	0	5.03387		79.3307	391.278	2.54707	1.53239	13.5235	0.585251	13435	16.2903	26.7329	608.746	12.1078	2.30106	115.614	2.664	0.664429	1.92927	1.74877	1967.67	8.41417	0.898679	0.784772
1.8	760	1.5		8.11	13.5	39.4	29.71	8.82	0.46							12.5762	0	14.98	62.6311	3.14301	1.58455	0	0	0	5.08516		79.1913	409.275	2.40124	1.44853	6.74793	0.341295	14957.8	20.778	35.9423	717.032	15.9597	2.73528	111.732	2.75524	0.787585	2.13875	1.68847	1638.79	7.90391	0.827665	0.70093
1.8	760	1.6		8.6	16.2	32.41	34.01	8.22	0.56							13.3943	0	14.8724	62.0243	3.18389	1.48049	0	0	0	5.04455		77.9345	407.052	2.31522	1.40153	6.10218	0.315356	16310	21.7834	38.92	781.614	17.2189	2.85987	109.339	2.86786	0.84659	2.21852	1.61626	1603.29	7.46015	0.77037	0.641142
1.8	760	1.7		9.08	19.16	25.39	38.11	7.61	0.65							14.1691	0	14.8065	61.4224	3.22908	1.39674	0	0	0	4.97619		76.6864	404.783	2.23153	1.35746	5.63106	0.296371	17915.5	22.8701	42.3806	858.154	18.6918	3.00018	107.4	2.99511	0.915715	2.30874	1.55673	1583.89	7.09676	0.724091	0.593929
1.8	760	1.8		9.31	22.96	17.57	42.09	6.98	0.73					0.37		15.2836	0	14.6394	60.7196	2.98214	1.33933	0	0	0	5.03597		74.0179	378.079	2.19615	1.3497	5.3194	0.284155	19418.5	24.7928	47.8188	969.912	20.8535	3.19399	106.664	3.18016	1.01128	2.43105	1.50799	1575.7	6.79136	0.68499	0.554318
1.8	760	1.9		9.5	27.53	9.17	45.79	6.33	0.81					0.87		16.5093	0	14.4657	59.9957	2.57719	1.27509	0	0	0	5.17706		70.5005	346.674	2.15495	1.34322	5.05064	0.273754	21001.2	27.2501	55.402	1123.83	23.8623	3.44997	106.612	3.41759	1.14352	2.59438	1.47403	1573.4	6.56111	0.654596	0.523197
1.8	760	2		9.05	33.05		49.77	5.87	0.88					1.27		17.9939	0	14.188	59.103	2.41545	1.26334	0	0	0	5.03631																		0		0	0	0
1.8	770	0.6		6.53	8.07	66.97		5.91		12.51						8.13725	0.089147	13.0004	69.5552	2.79193	2.84461	0	0.554837	0	3.02663		80.7296	404.236	2.367	1.48125	13.514	0.581713	9983.91	15.8902	25.9258	287.972	12.4259	2.5301	148.369	2.51767	0.580823	2.11071	3.11259	1999.85	17.2664	2.19985	2.60916
1.8	770	0.7		5.92	9.21	67.83		7.55		9.5						8.68324	0.0921173	13.3739	68.4619	2.83916	2.89078	0	0.528682	0	3.13022		85.2068	416.619	2.51095	1.59101	13.8885	0.584204	10284.8	16.4226	26.2539	323.556	12.4138	2.50769	148.341	2.4968	0.58924	2.08213	3.06497	1968.79	16.9905	2.16607	2.56707
1.8	770	0.8		5.39	10.28	68.67		9.07		6.6						9.21493	0.0949831	13.7825	67.3516	2.86911	2.91065	0	0.513566	0	3.2627		89.2637	427.629	2.64951	1.70035	14.2017	0.585377	10571.2	16.913	26.5254	367.481	12.3909	2.48565	148.045	2.47505	0.597781	2.05536	3.02088	1940.29	16.7351	2.1347	2.52774
1.8	770	0.9		4.97	10.5	69.58		9.88		5.08						9.61086	0.0680829	14.1465	66.5284	2.91156	3.00246	0	0.420169	0	3.31197		92.7106	435.715	2.76615	1.78741	14.4273	0.584828	10712.1	17.2161	26.6317	395.124	12.3303	2.46204	147.667	2.45442	0.599079	2.02979	2.98034	1912.39	16.5071	2.10694	2.4952
1.8	770	1		5.2	10.12	67.33	3.27	10.02		4.07						10.0121	0.0541768	14.5224	65.6113	2.9695	2.91372	0	0.333759	0	3.58309		91.9592	434.485	2.77527	1.77254	14.5286	0.5955	11023.3	17.5567	27.2769	423.665	12.5338	2.46311	142.515	2.47537	0.610946	2.01663	2.71076	1951.58	14.5312	1.7748	1.9173
1.8	770	1.09		6.05	9.79	61.54	9.86	9.87		2.74		0.16				10.3582	0	14.8328	64.94	2.96437	2.57468	0	0.180701	0	4.14923		85.731	418.003	2.65082	1.65186	14.1461	0.598759	11581.8	17.3155	27.5162	469.929	12.6058	2.4375	132.544	2.52817	0.631626	1.99815	2.31615	1998.19	11.8436	1.36105	1.32112
1.8	770	1.2		6.72	9.4	56.28	15.93	9.83		1.44		0.4				10.6845	0	14.9285	64.3848	3.01537	2.26311	0	0.182692	0	4.54104		82.0979	405.498	2.59517	1.58643	13.8123	0.59317	12190.4	16.9045	27.2651	522.403	12.4327	2.38141	124.515	2.57134	0.645059	1.96519	2.03732	1993.34	10.1107	1.1202	1.02846
1.8	770	1.3		7.35	9.92	51.09	20.85	9.61		0.56		0.62				11.0272	0	15.074	63.9397	3.02147	1.97831	0	0.0676284	0	4.89179		77.9906	392.19	2.4926	1.50741	13.4481	0.588451	12750.7	16.447	26.9837	568.109	12.3182	2.34965	118.968	2.62312	0.660408	1.95532	1.87087	2003.5	9.10746	0.986364	0.877207
1.8	770	1.4		7.92	10.88	45.7	25.37	9.29				0.83				11.4571	0	15.1379	63.4868	3.02073	1.75447	0	0	0	5.14302		75.6741	383.486	2.42544	1.45818	13.2846	0.589213	13445.4	16.176	26.9167	611.936	12.2853	2.33285	115.007	2.69156	0.67736	1.95659	1.74657	2022.96	8.37407	0.891274	0.774551
1.8	770	1.5		8.77	14.24	37.45	30.59	8.49	0.46							12.0938	0	15.121	62.9438	2.9943	1.63674	0	0	0	5.21036		74.854	398.405	2.27434	1.37099	6.69229	0.342986	14943.8	20.3809	35.9604	719.189	16.1727	2.77321	111.013	2.78596	0.805391	2.17246	1.6865	1678.05	7.8685	0.821129	0.692383
1.8	770	1.6		9.24	16.77	30.66	34.85	7.92	0.56							12.8551	0	15.0454	62.3543	3.04489	1.50974	0	0	0	5.19059		74.3163	397.928	2.21475	1.339	6.06801	0.316871	16302.6	21.4176	38.9611	784.196	17.4377	2.89554	108.724	2.89747	0.864408	2.24938	1.61337	1636.66	7.42612	0.764717	0.634257
1.8	770	1.7		9.72	19.94	23.38	39.03	7.29	0.65							13.6663	0	14.9575	61.7379	3.0933	1.44498	0	0	0	5.09996		73.2361	395.924	2.13679	1.29899	5.60904	0.298207	17970.9	22.5162	42.5564	864.201	19.0048	3.04538	106.875	3.03349	0.939154	2.34634	1.55422	1620.27	7.06489	0.718801	0.587604
1.8	770	1.8		10.18	23.71	15.74	42.91	6.65	0.74					0.08		14.4848	0	14.8514	61.1596	3.06227	1.37084	0	0	0	5.07103		71.5118	387.758	2.0586	1.26184	5.22432	0.282315	19887.2	23.7979	47.0637	965.174	21.0063	3.23272	105.642	3.19814	1.03542	2.46981	1.51085	1608.61	6.78913	0.683266	0.551514
1.8	770	1.9		10.42	28.93	6.19	47.26	5.91	0.82					0.47		15.8253	0	14.6245	60.3668	2.81051	1.33865	0	0	0	5.03419		69.4535	363.489	2.02122	1.25759	4.98338	0.273604	22468.7	26.4136	55.547	1148.1	24.4976	3.52484	105.532	3.47354	1.19248	2.6553	1.46829	1625.33	6.51177	0.647451	0.515484
1.8	770	2		10.23	32.63		49.95	5.54	0.88					0.78		17.1974	0	14.3595	59.5693	2.65813	1.28956	0	0	0	4.92614		69.5856	350.075	2.03939	1.28607	4.82737	0.266745	24909.9	29.2353	64.3931	1338.57	27.7619	3.75555	105.903	3.69284	1.3253	2.79273	1.44102	1619.11	6.33924	0.625703	0.494166
1.8	780	0.6		7.15	8.79	65.64		5.43		12.98						7.82145	0.0876058	13.0145	69.6618	2.6922	2.94544	0	0.789666	0	2.98736		76.0844	393.081	2.23433	1.39621	13.1439	0.580333	9910.99	15.574	25.8025	283.802	12.5165	2.56385	148.057	2.53936	0.58784	2.14835	3.17216	2044.54	17.5918	2.23861	2.65028
1.8	780	0.7		6.43	9.79	66.65		7.11		10.03						8.37457	0.0906197	13.4551	68.5279	2.73813	2.98139	0	0.718963	0	3.11336		81.5516	408.367	2.40022	1.51874	13.6347	0.5848	10238.1	16.1952	26.2128	317.549	12.5089	2.53811	148.489	2.51891	0.594834	2.11431	3.11525	2005.89	17.2658	2.19903	2.60267
1.8	780	0.8		5.85	10.48	67.68		8.46		7.53						8.83606	0.0931603	13.8159	67.6107	2.79216	3.02635	0	0.625607	0	3.20009		85.2025	418.306	2.52443	1.61279	13.9132	0.584876	10465.9	16.6105	26.4111	352.527	12.4564	2.51082	148.057	2.49371	0.600197	2.08303	3.06464	1971.91	16.9771	2.16382	2.56008
1.8	780	0.9		5.34	11.09	68.63		9.65		5.29						9.29953	0.0957833	14.2293	66.5558	2.83095	3.12136	0	0.594814	0	3.27249		90.1872	430.851	2.68368	1.73418	14.2952	0.586852	10720	17.1122	26.6805	392.308	12.4226	2.48645	148.077	2.4733	0.604707	2.05387	3.01714	1939.5	16.7073	2.131	2.52104
1.8	780	1		5.8	10.7	65.31	4.27	9.63		4.29						9.68056	0.054398	14.5651	65.8212	2.8882	2.98431	0	0.420703	0	3.58551		87.2205	424.613	2.63243	1.67303	14.2678	0.599935	11071.3	17.3899	27.4482	422.054	12.7125	2.4972	141.281	2.50715	0.621756	2.04697	2.68193	2005.45	14.2437	1.7181	1.81331
1.8	780	1.1		6.61	10.32	59.9	10.6	9.51		2.96		0.09				10.0233	0.0459777	14.8501	65.154	2.88871	2.68859	0	0.260591	0	4.08863		82.4944	412.457	2.54083	1.57953	14.061	0.610888	11629.8	17.4452	28.1089	469.033	12.9536	2.49193	132.245	2.56184	0.645412	2.0347	2.31125	2078.96	11.7468	1.34138	1.28812
1.8	780	1.2		7.35	10.14	54.2	16.86	9.4		1.67		0.37				10.3581	0.0230564	15.0091	64.6298	2.89424	2.33807	0	0.17984	0	4.56783		77.6608	395.861	2.44637	1.4929	13.5516	0.599765	12209.8	16.7856	27.5565	518.992	12.6842	2.42582	123.758	2.60669	0.65943	2.00149	2.03199	2066.71	10.0282	1.10443	1.00501
1.8	780	1.3		7.98	10.73	49.01	21.69	9.2		0.79		0.6				10.6951	0.0159564	15.1601	64.139	2.89189	2.04811	0	0.109983	0	4.93986		74.5857	384.665	2.37227	1.43459	13.2552	0.595124	12803.9	16.3653	27.2656	564.58	12.5504	2.39108	118.558	2.66123	0.674714	1.99062	1.86977	2071.34	9.06143	0.976787	0.863025
1.8	780	1.4		8.62	11.54	43.75	26.32	8.94		0.02		0.82				11.0084	0	15.259	63.7919	2.8782	1.82115	0	0	0	5.24134		71.7706	374.366	2.29744	1.37977	12.9932	0.592182	13447.2	15.9955	27.0444	613.896	12.4589	2.36549	114.183	2.72212	0.691673	1.98641	1.74182	2083.99	8.31784	0.88169	0.762007
1.8	780	1.5		9.51	15	35.33	31.56	8.13	0.47							11.6103	0.0425888	15.2228	63.1944	2.85	1.68197	0	0.0766598	0	5.32124		71.0092	388.339	2.16082	1.30158	6.56331	0.340927	14960.7	20.0289	36.0506	722.848	16.4212	2.81544	110.209	2.81771	0.825396	2.20937	1.6834	1706.15	7.82595	0.813698	0.682968
1.8	780	1.6		9.99	17.68	28.37	35.86	7.54	0.57							12.3619	0	15.1839	62.6735	2.89348	1.5607	0	0	0	5.32649		69.953	386.15	2.09082	1.26322	5.95764	0.315311	16271.5	20.9256	38.9557	786.544	17.7194	2.94373	107.881	2.93184	0.888695	2.29207	1.61258	1667.58	7.39713	0.759118	0.626991
1.8	780	1.7		10.48	20.88	21.16	39.89	6.92	0.66							13.1076	0	15.0849	62.1294	2.92831	1.46291	0	0	0	5.28682		68.9533	384.222	2.0204	1.22742	5.51681	0.296873	17886.6	21.9356	42.4473	864.878	19.3091	3.09844	106.2	3.06917	0.966945	2.39377	1.55798	1650.15	7.0614	0.716384	0.583646
1.8	780	1.8		11.02	25.29	12.42	44.35	6.17	0.76							14.0266	0	15.0166	61.4324	2.97729	1.41935	0	0	0	5.12772		68.3266	383.589	1.94887	1.19532	5.11714	0.280039	20427	23.4205	47.746	986.93	21.7101	3.31916	104.883	3.26375	1.08393	2.53845	1.50719	1642.28	6.74364	0.675919	0.54303
1.8	780	1.9		11.4	29.79	3.96	48.36	5.49	0.84					0.16		14.976	0	14.8665	60.8152	2.90987	1.38444	0	0	0	5.04802		66.897	372.272	1.89254	1.17294	4.85908	0.269837	23130.5	25.1834	54.4729	1141.21	24.7393	3.5752	104.243	3.49308	1.2298	2.70439	1.46853	1653.1	6.49657	0.644407	0.51168
1.8	780	2		10.9	32.37		50.14	5.35	0.88					0.37		16.3144	0	14.5143	60.1042	2.91714	1.3445	0	0	0	4.80551		68.9817	368.05	1.94734	1.22031	4.78153	0.265709	25419.8	27.5546	61.1312	1287.74	27.0639	3.72754	104.809	3.64704	1.31698	2.78784	1.44471	1640.85	6.35734	0.627615	0.495765
1.8	790	0.6		8.04	9.9	63.86		4.83		13.37						7.40578	0.130666	13.0048	69.8895	2.53386	3.05962	0	1.03321	0	2.94258		71.4506	381.504	2.09971	1.31192	12.7689	0.580204	9863.29	15.2661	25.7285	281.079	12.6558	2.61024	147.967	2.57017	0.598321	2.19886	3.25158	2104.67	18.024	2.28995	2.70427
1.8	790	0.7		7.14	10.68	65.11		6.55		10.52						7.97751	0.128289	13.4631	68.8202	2.62833	3.10201	0	0.82112	0	3.05941		76.8807	397.265	2.26243	1.42968	13.2807	0.584735	10180.2	15.8901	26.1362	312.419	12.6287	2.57789	148.449	2.54598	0.603311	2.15725	3.18256	2056.46	17.6327	2.24273	2.649
1.8	790	0.8		6.45	11.24	66.29		7.95		8.08						8.45016	0.0913146	13.8592	67.918	2.68649	3.13996	0	0.698557	0	3.15629		80.8392	408.294	2.39128	1.52502	13.6054	0.585381	10410.9	16.3336	26.3566	345.054	12.5676	2.54642	148.161	2.51895	0.60733	2.1208	3.12359	2015.85	17.2988	2.20224	2.60114
1.8	790	0.9		5.82	11.76	67.46		9.29		5.67						8.94548	0.0940599	14.2943	66.7806	2.75366	3.20954	0	0.686348	0	3.23604		86.0983	422.105	2.55828	1.65005	14.027	0.587441	10680.5	16.8764	26.6457	385.859	12.5193	2.51628	148.191	2.49452	0.611265	2.085	3.06546	1975.47	16.9706	2.1625	2.55463
1.8	790	1		6.39	11.32	63.39	5.13	9.26		4.51						9.38833	0.0679563	14.6241	65.9577	2.80425	3.01239	0	0.520531	0	3.6248		82.8897	415.039	2.50172	1.58372	14.002	0.60363	11104	17.2051	27.5814	420.05	12.8826	2.53154	140.23	2.53781	0.632508	2.07838	2.66404	2059.86	14.0389	1.67603	1.73632
1.8	790	1.1		7.28	11.04	57.93	11.41	9.06		3.24		0.04				9.68893	0.0538152	14.9027	65.3396	2.77434	2.78187	0	0.368634	0	4.09016		78.0479	402.923	2.39766	1.48654	13.8136	0.619663	11637.5	17.3728	28.5143	465.44	13.2714	2.54688	131.567	2.59756	0.660428	2.07635	2.30952	2166.77	11.6643	1.32279	1.25616
1.8	790	1.2		8.01	11.04	52.35	17.29	8.93		2.06		0.31				10.0119	0.0468663	15.0427	64.815	2.78004	2.45466	0	0.332675	0	4.51616		74.3262	389.004	2.32569	1.4202	13.399	0.610235	12221.6	16.7946	28.0256	511.36	13.022	2.48536	123.947	2.64668	0.675004	2.04737	2.04971	2155.93	10.0773	1.10571	1.00056
1.8	790	1.3		8.69	11.52	46.84	22.58	8.73		1.05		0.58				10.3491	0.0581937	15.2065	64.4239	2.77019	2.15309	0	0.104749	0	4.93431		70.8799	375.847	2.24625	1.35746	13.0022	0.600775	12819.1	16.2206	27.4977	558.995	12.7855	2.43465	117.985	2.69969	0.690006	2.02867	1.86924	2146.88	9.01743	0.967415	0.849133
1.8	790	1.4		9.59	13.58	39.83	28.03	8.27		0.34		0.36				10.6971	0.0368921	15.3471	63.9441	2.725	1.90883	0	0.0664057	0	5.27465		68.2209	373.124	2.13469	1.28556	13.3917	0.662322	13778.4	17.4475	30.6512	636.321	14.2301	2.59832	115.269	2.84412	0.755885	2.11648	1.75176	2484.45	8.26608	0.869247	0.741681
1.8	790	1.5		10.3	15.91	32.99	32.58	7.74	0.48							11.1782	0.0551905	15.3766	63.4127	2.70126	1.72822	0	0.0993429	0	5.44843		67.0374	377.256	2.04308	1.23008	6.43079	0.338993	14953	19.6149	36.0887	725.741	16.6897	2.86322	109.355	2.85241	0.848429	2.25208	1.68221	1740.05	7.79107	0.806965	0.674098
1.8	790	1.6		10.83	18.63	25.95	36.87	7.13	0.58							11.8533	0.0595006	15.294	62.8979	2.73964	1.61604	0	0.107101	0	5.43243		66.096	375.283	1.98035	1.19589	5.85419	0.313995	16263.4	20.4751	39.0031	790.053	18.0386	2.99787	107.146	2.97099	0.915949	2.33981	1.61332	1701.77	7.37472	0.754187	0.620311
1.8	790	1.7		11.31	21.92	18.6	41	6.49	0.68							12.6034	0	15.2597	62.423	2.78177	1.52677	0	0	0	5.40543		65.2154	373.427	1.91652	1.1636	5.38221	0.293107	17895.8	21.454	42.54	869.957	19.7011	3.15878	105.359	3.10909	0.999726	2.44578	1.55737	1671.08	7.03436	0.711248	0.577181
1.8	790	1.8		11.84	26.24	9.97	45.43	5.74	0.78							13.4746	0	15.1509	61.811	2.83191	1.46674	0	0	0	5.26477		64.61	372.653	1.85244	1.13446	5.00268	0.276682	20357.4	22.8211	47.6998	989.708	22.1339	3.38187	104.04	3.30265	1.12182	2.59265	1.50718	1661.41	6.72325	0.671939	0.538054
1.8	790	1.9		12.32	30.91	1.3	49.56	5.05	0.87							14.3574	0	15.0522	61.1602	2.88559	1.40834	0	0	0	5.13616		63.9897	371.863	1.78953	1.10674	4.71516	0.264535	23571.8	24.3454	54.175	1145.93	25.2544	3.64744	103.168	3.52987	1.27981	2.76727	1.46845	1667.72	6.4767	0.64063	0.50708
1.8	790	2		11.54	32.13		50.26	5.18	0.88							15.5468	0	14.7009	60.4987	3.10586	1.42278	0	0	0	4.72492		68.5832	386.178	1.87501	1.1692	4.743	0.264835	25940.8	26.2616	58.5928	1247.83	26.504	3.7063	103.948	3.6103	1.31079	2.78574	1.44912	1660.69	6.37842	0.629806	0.497576
1.8	800	0.6		8.62	10.69	62.44		4.37		13.88						7.23835	0.169943	13.1104	69.8559	2.48128	3.13178	0	1.07035	0	2.94202		68.3489	373.199	2.00749	1.25381	12.5069	0.580528	9818.5	15.0354	25.6761	277.13	12.7683	2.64801	148.023	2.59608	0.605724	2.24024	3.31683	2154.04	18.3801	2.33218	2.74905
1.8	800	0.7		7.6	11.33	63.9		6.13		11.04						7.82335	0.0900999	13.6099	68.8644	2.56868	3.18527	0	0.800534	0	3.05771		73.8893	389.69	2.1716	1.37108	13.0482	0.585309	10136.1	15.6779	26.0948	307.072	12.7264	2.60972	148.57	2.56853	0.609234	2.19151	3.2363	2096.82	17.9262	2.27763	2.68626
1.8	800	0.8		6.86	12	65.19		7.73		8.22						8.27624	0.0905391	13.9839	67.8187	2.63176	3.23761	0	0.816106	0	3.14514		78.2194	402.335	2.31097	1.47427	13.4267	0.586743	10411.7	16.1945	26.3767	344.041	12.6687	2.57535	148.396	2.53956	0.614524	2.15058	3.1696	2050.63	17.5482	2.23193	2.63233
1.8	800	0.9		6.23	12.35	66.43		8.98		6.01						8.69562	0.092859	14.3477	66.8548	2.67654	3.28807	0	0.837017	0	3.20746		83.1177	415.484	2.46537	1.58835	13.8296	0.588473	10656	16.7015	26.6382	380.496	12.6092	2.54303	148.402	2.51402	0.617009	2.11268	3.10835	2007.44	17.2041	2.19042	2.58443
1.8	800	1		7.08	12.1	61.21	6.01	8.8		4.8						9.09342	0.094496	14.6636	66.0821	2.68614	3.04735	0	0.654203	0	3.67862		78.3124	404.257	2.36257	1.49026	13.6943	0.607417	11127.9	16.9761	27.7053	416.744	13.0766	2.57267	139.188	2.5733	0.645056	2.11684	2.65311	2125.39	13.8722	1.6392	1.66803
1.8	800	1.1		7.92	11.75	56.08	12.07	8.65		3.52						9.39829	0.0957204	14.9334	65.4396	2.69586	2.85026	0	0.517553	0	4.06924		74.6326	395.287	2.28635	1.41532	13.6185	0.627978	11658.2	17.3149	28.8863	461.925	13.5691	2.5996	131.208	2.63327	0.674689	2.11733	2.3136	2251.04	11.6239	1.31067	1.23343
1.8	800	1.2		8.7	11.722	50.11	18.42	8.5		2.23		0.31				9.74916	0.0969726	15.1383	65.0509	2.66626	2.49802	0	0.198048	0	4.6023		70.6188	379.495	2.20771	1.34522	13.1136	0.6139	12254.2	16.5872	28.1633	509.642	13.2152	2.5217	122.858	2.68208	0.689216	2.08072	2.0351	2226.18	9.94684	1.08429	0.972136
1.8	800	1.3		9.42	12.27	44.55	23.63	8.3		1.24		0.58				10.0443	0.097989	15.2749	64.5602	2.64018	2.1997	0	0.17638	0	5.0063		67.5003	367.083	2.13484	1.28873	12.7363	0.604582	12850.6	16.0296	27.6368	555.967	12.9805	2.47239	117.189	2.73811	0.705255	2.0642	1.86264	2218.42	8.94238	0.954445	0.831966
1.8	800	1.4		10.43	14.5	37.18	29.21	7.79	0.37	0.52						10.3498	0.0991653	15.4115	64.0743	2.59031	1.94684	0	0.178497	0	5.34957		65.4679	372.016	2.0176	1.21356	7.20739	0.377747	13955.6	18.6676	33.9705	654.163	15.9038	2.80342	111.797	2.80361	0.811831	2.22467	1.76273	1859.95	8.24764	0.862741	0.729787
1.8	800	1.5		11.13	16.57	30.86	33.6	7.35	0.49							10.7325	0.0989984	15.4735	63.6251	2.57827	1.78873	0	0.178197	0	5.52471		63.4368	366.599	1.93917	1.16576	6.29896	0.336653	14891	19.175	36.0174	726.125	16.9117	2.90512	108.391	2.88116	0.869884	2.29067	1.67939	1771.05	7.75118	0.800034	0.665424
1.8	800	1.6		11.67	19.57	23.44	38.04	6.69	0.6							11.4347	0.0534721	15.4223	63.1702	2.60578	1.66045	0	0.0962497	0	5.55681		62.1803	363.314	1.86916	1.12751	5.68825	0.309279	16187.2	19.9387	38.9096	790.733	18.3336	3.05015	106.048	3.00298	0.944388	2.38739	1.61123	1723.74	7.33848	0.74779	0.612407
1.8	800	1.7		12.14	22.99	16	42.13	6.03	0.7							12.1688	0	15.3799	62.7255	2.64763	1.55689	0	0	0	5.52127		61.86	363.188	1.82265	1.10604	5.25564	0.289525	17902.8	20.9912	42.627	874.978	20.1062	3.22106	104.528	3.14977	1.03463	2.49977	1.55669	1692.93	7.0072	0.706159	0.570844
1.8	800	1.8		12.75	27.63	6.91	46.66	5.25	0.8							12.9996	0	15.3083	62.0984	2.68737	1.4953	0	0	0	5.41102		60.4761	359.644	1.74265	1.06637	4.88835	0.273883	20244.7	22.0912	47.5627	991.738	22.6646	3.46389	103.142	3.35311	1.17239	2.66503	1.51038	1693.14	6.71342	0.668667	0.533365
1.8	800	1.9		12.95	31.39		50.04	4.74	0.88							13.8534	0	15.1595	61.5312	2.76695	1.4399	0	0	0	5.24908		60.9157	361.959	1.71724	1.05955	4.6501	0.262766	22996.8	23.5134	53.1272	1125.36	25.3123	3.68109	102.514	3.53876	1.30504	2.80406	1.4747	1683.12	6.49595	0.641742	0.507257
1.8	800	2		11.96	31.95		50.18	5.02	0.88							15.0035	0	14.8008	60.8988	2.99648	1.45778	0	0	0	4.84266		65.8185	377.658	1.81861	1.13009	4.7116	0.264136	24878.7	25.2739	56.6373	1204	26.0893	3.69729	103.46	3.58532	1.30859	2.7915	1.45762	1668	6.41753	0.633781	0.500805
1.8	810	0.6		9.54	11.75	60.63		3.69		14.38						6.92756	0.166949	13.1115	69.95	2.35173	3.24305	0	1.352	0	2.89715		64.0898	361.124	1.88592	1.17664	12.1028	0.578814	9738.5	14.6829	25.5308	273.415	12.8948	2.69605	147.607	2.62565	0.616352	2.29524	3.40448	2221.59	18.8569	2.38842	2.80758
1.8	810	0.7		8.39	12.26	62.18		5.53		11.64						7.4995	0.133386	13.6715	68.82	2.46544	3.2938	0	1.0909	0	3.02543		69.4953	378.078	2.04361	1.28802	12.6699	0.584692	10060.6	15.3403	25.9863	301.18	12.8563	2.65553	148.432	2.59878	0.61875	2.2423	3.31656	2157.79	18.3636	2.3295	2.74097
1.8	810	0.8		7.57	12.81	63.62		7.17		8.82						7.91393	0.131444	14.021	67.8583	2.51768	3.35206	0	1.10556	0	3.09999		73.9207	391.57	2.18291	1.38941	13.0842	0.586783	10343.1	15.8822	26.2965	336.339	12.7927	2.61699	148.419	2.56814	0.623045	2.19572	3.24049	2104	17.9348	2.27796	2.68122
1.8	810	0.9		7.27	13.15	63.46	1.24	8.15		6.73						8.28126	0.136136	14.3817	66.9711	2.54295	3.38225	0	1.07568	0	3.22901		75.9791	398.013	2.25925	1.44224	13.3167	0.591436	10620.5	16.2871	26.692	370.741	12.8429	2.59852	146.296	2.55998	0.631844	2.16746	3.08137	2095.61	16.814	2.0969	2.36946
1.8	810	1		7.91	12.97	58.81	7.01	8.25		5.04						8.758	0.0928762	14.7894	66.3083	2.55279	3.13615	0	0.614055	0	3.74845		73.6224	392.481	2.22231	1.39654	13.3449	0.610886	11148.1	16.7113	27.817	414.639	13.2877	2.61793	137.893	2.61146	0.659686	2.15969	2.63916	2201.65	13.6816	1.599	1.59702
1.8	810	1.1		8.74	12.65	53.66	13.07	8.09		3.79						9.08753	0.0942347	15.0048	65.7494	2.5731	2.93186	0	0.454719	0	4.10439		70.3452	383.898	2.15347	1.33004	13.268	0.631364	11669.9	17.0279	28.9871	458.111	13.7897	2.64544	130.112	2.67239	0.690214	2.16023	2.30605	2335.54	11.5089	1.28743	1.19725
1.8	810	1.2		9.51	12.77	47.82	19.13	7.96		2.51		0.3				9.42183	0.0953383	15.2104	65.2351	2.52999	2.55859	0	0.302956	0	4.6458		66.7382	369.141	2.08036	1.26756	12.7894	0.617474	12238.5	16.3345	28.2735	503.808	13.4431	2.57056	122.313	2.72165	0.705728	2.12667	2.0449	2312.38	9.95047	1.07934	0.961099
1.8	810	1.3		10.29	13.15	42.12	24.64	7.76		1.44		0.58				9.67615	0.0962215	15.3429	64.7547	2.5169	2.31494	0	0.307095	0	4.99114		63.4681	355.84	2.00516	1.20915	12.3601	0.605899	12805.6	15.7211	27.6543	550.472	13.1687	2.51403	116.22	2.7757	0.722443	2.10583	1.86245	2301.66	8.90001	0.945216	0.818503
1.8	810	1.4		11.32	15.67	34.47	30.22	7.2	0.39	0.74						10.0187	0.0976147	15.4635	64.3688	2.46511	2.062	0	0.175707	0	5.34855		61.6853	360.457	1.89875	1.14247	6.94786	0.370713	13929.6	18.2483	34.0015	646.328	16.1993	2.86098	110.901	2.84209	0.836041	2.27781	1.76656	1889.45	8.23021	0.857059	0.720948
1.8	810	1.5		12.2	17.84	27.65	35.04	6.75	0.52							10.3165	0.0988106	15.589	63.9147	2.42565	1.83719	0	0.177859	0	5.64028		59.1061	352.888	1.80967	1.08735	6.02864	0.328029	14852.1	18.6328	36.0033	728.705	17.2713	2.97062	107.02	2.92076	0.903602	2.3506	1.67692	1792.84	7.70173	0.790996	0.653939
1.8	810	1.6		12.62	20.77	20.68	39.14	6.17	0.62							11.0198	0.0476812	15.543	63.48	2.47438	1.72567	0	0.0858262	0	5.62356		58.7343	352.347	1.76848	1.06684	5.53727	0.305163	16160.6	19.4632	38.9142	793.773	18.7001	3.11434	105.197	3.04369	0.978371	2.44533	1.61377	1750.96	7.3227	0.74344	0.606201
1.8	810	1.7		13.31	24.54	12.39	43.59	5.43	0.73							11.6452	0.0519996	15.5265	62.94	2.47644	1.59533	0	0.0935992	0	5.67092		57.3583	348.532	1.69709	1.02919	5.07425	0.283989	17798.6	20.255	42.5046	876.967	20.6355	3.31078	103.372	3.2025	1.08662	2.58082	1.56034	1722.24	6.99217	0.701591	0.564317
1.8	810	1.8		13.85	28.72	4.06	47.82	4.73	0.83							12.3803	0.0682506	15.4325	62.3709	2.52464	1.55123	0	0.122851	0	5.54932		56.4047	346.018	1.63739	0.999814	4.73241	0.268367	19897.8	21.2158	46.9665	983.147	23.0565	3.539	102.032	3.38742	1.22212	2.73625	1.51572	1709.28	6.71557	0.666846	0.530079
1.8	810	1.9		13.51	31.15		49.91	4.54	0.88							13.2791	0.0263852	15.2619	61.874	2.65279	1.5022	0	0.0474934	0	5.35615		58.7268	354.617	1.67031	1.0275	4.62	0.26209	22158.5	22.7208	51.5253	1089.75	24.9474	3.67519	102.107	3.51692	1.30396	2.81245	1.48491	1691.02	6.54271	0.646482	0.511098
1.8	810	2		12.45	31.75		50.08	4.85	0.88							14.414	0	14.9353	61.287	2.87886	1.50231	0	0	0	4.98262		63.269	369.569	1.7657	1.09358	4.68064	0.263446	23900.3	24.3586	54.8125	1163.22	25.6929	3.6895	103.004	3.56154	1.30682	2.79828	1.46678	1675.53	6.45957	0.638048	0.504268
1.8	820	0.6		10.57	13.01	58.57		2.97		14.88						6.65105	0.203509	13.1837	70.0217	2.23849	3.35578	0	1.47208	0	2.87367		59.5142	347.177	1.75669	1.09453	11.6269	0.575503	9632.76	14.2612	25.3154	269.812	13.0252	2.75065	146.816	2.65661	0.629144	2.36006	3.5087	2303.37	19.4224	2.45472	2.87554
1.8	820	0.7		9.41	13.48	60.18		4.83		12.1						7.11886	0.191669	13.6321	69.0276	2.31788	3.3927	0	1.34077	0	2.97843		64.6386	364.396	1.90512	1.19871	12.2101	0.582681	9971.44	14.9374	25.8225	297.055	12.9983	2.70897	147.939	2.63122	0.631417	2.30329	3.41356	2233	18.8899	2.39153	2.80508
1.8	820	0.8		8.44	13.81	61.85		6.51		9.39						7.52952	0.180104	13.9927	68.0892	2.3887	3.45144	0	1.32502	0	3.04332		69.5343	379.899	2.05331	1.30432	12.7085	0.586457	10270.3	15.5421	26.1982	329.527	12.9305	2.66436	148.332	2.59948	0.633371	2.24787	3.32267	2166.76	18.3816	2.3309	2.73678
1.8	820	0.9		8.21	13.97	60.69	2.44	7.43		7.27						8.01057	0.127579	14.4617	67.1787	2.45667	3.42249	0	1.08074	0	3.26151		71.0723	385.117	2.11529	1.34236	12.9528	0.595674	10629.2	16.0058	26.8183	364.913	13.0777	2.65082	144.595	2.60454	0.646454	2.21797	3.05002	2181.11	16.4274	2.01167	2.19284
1.8	820	1		8.84	13.92	56.07	8.14	7.64		5.39						8.46312	0.0913999	14.8268	66.4454	2.45852	3.19604	0	0.77261	0	3.74608		68.9739	379.99	2.0828	1.30376	12.9713	0.614788	11162.5	16.4157	27.9359	410.695	13.5316	2.6709	136.503	2.65599	0.676464	2.21026	2.62495	2294.09	13.4816	1.55724	1.52553
1.8	820	1.1		9.55	13.51	51.31	14.02	7.56		4.05						8.81507	0.0929102	15.0572	65.9236	2.47479	3.00572	0	0.512007	0	4.11871		65.9712	371.428	2.0214	1.24512	12.8539	0.632216	11631.4	16.6605	28.972	453.405	13.9846	2.69033	128.823	2.70776	0.705993	2.20429	2.30238	2424.64	11.4201	1.26826	1.16691
1.8	820	1.2		10.34	13.57	45.57	20.07	7.45		2.73		0.28				9.11582	0.0938728	15.2593	65.4053	2.43849	2.65927	0	0.400981	0	4.62699		63.2756	359.505	1.97054	1.19881	12.4864	0.621712	12221.6	16.1212	28.4423	500.079	13.6933	2.61939	121.446	2.75933	0.722929	2.17009	2.04331	2407.55	9.89142	1.06708	0.942924
1.8	820	1.3		11.37	15.09	38.39	26.04	7.03	0.27	1.81						9.40693	0.0949017	15.407	64.9423	2.37858	2.37875	0	0.337047	0	5.0545		60.3883	355.683	1.86406	1.12568	7.97076	0.423866	13043.7	17.4061	32.136	568.932	15.5337	2.82599	114.72	2.81341	0.8019	2.27464	1.89131	2062.26	8.92188	0.940309	0.803538
1.8	820	1.4		12.33	16.85	31.42	31.51	6.62	0.41	0.86						9.69007	0.0959586	15.5993	64.5335	2.32441	2.10865	0	0.203285	0	5.44488		57.9649	348.525	1.78467	1.07337	6.7008	0.364325	13914.4	17.8162	34.0502	644.041	16.5343	2.92429	109.771	2.88503	0.865179	2.3361	1.76539	1927.35	8.18385	0.84788	0.708717
1.8	820	1.5		13.13	18.81	24.93	36.31	6.24	0.54	0.04						9.99546	0.0972052	15.6856	64.1431	2.31419	1.889	0	0.174969	0	5.70047		55.9883	342.464	1.71666	1.03064	5.85463	0.323117	14821.1	18.2149	36.0091	728.717	17.5833	3.02656	105.939	2.95687	0.932973	2.40172	1.67324	1820.06	7.6532	0.782791	0.643954
1.8	820	1.6		13.78	21.87	17.56	40.55	5.59	0.65							10.5413	0.0999875	15.6688	63.6572	2.32802	1.79339	0	0.179978	0	5.7313		54.5968	338.181	1.6517	0.99473	5.32456	0.298067	15968.4	18.7573	38.5917	790.198	19.0325	3.18158	103.792	3.07817	1.01758	2.50995	1.6145	1772.76	7.29543	0.737642	0.59857
1.8	820	1.7		14.34	25.45	9.74	44.8	4.91	0.76							11.1745	0.0825477	15.6334	63.2055	2.3493	1.64349	0	0.148586	0	5.76262		54.0175	336.877	1.60642	0.972449	4.9086	0.277857	17586.2	19.6041	42.1478	872.464	20.9542	3.37219	102.201	3.23098	1.12585	2.63942	1.56113	1733.47	6.97298	0.697489	0.559003
1.8	820	1.8		14.99	30.03	0.67	49.33	4.11	0.87							11.8881	0.0526409	15.5607	62.741	2.38231	1.56204	0	0.0947536	0	5.71855		52.9157	333.648	1.54422	0.941358	4.55897	0.261526	19729.5	20.5003	46.7387	983	23.6304	3.6292	100.797	3.43183	1.28464	2.81781	1.51603	1718.86	6.69108	0.662018	0.52411
1.8	820	1.9		13.95	30.99		49.82	4.37	0.88							12.8666	0.0224413	15.3287	62.1982	2.56992	1.55156	0	0.0403943	0	5.42229		56.6869	347.388	1.62516	0.997125	4.59019	0.261404	21378.8	21.9766	50.0025	1056.13	24.578	3.66619	101.637	3.49293	1.30169	2.81828	1.49394	1698.57	6.58439	0.650725	0.514553
1.8	830	2		12.93	31.54		49.97	4.68	0.88							13.8788	0	15.0501	61.6467	2.77225	1.54322	0	0	0	5.10887		61.3693	363.468	1.72602	1.06617	4.65623	0.262906	23171.6	23.6751	53.4452	1132.66	25.3947	3.68539	102.688	3.54434	1.3062	2.80546	1.47507	1681.87	6.4975	0.641889	0.507376
1.8	830	0.6		13.08	14.85	51.39		1.11		16.48			3.08			6.488	0.215584	13.1905	70.1377	1.99998	3.51476	0	1.59958	0	2.85391		51.1848	322.788	1.50618	0.937105	10.8211	0.576366	9535.06	13.5989	25.4262	261.415	13.7426	2.98676	148.808	2.78764	0.669058	2.62076	3.92264	2601.47	21.6809	2.72255	3.15684
1.8	830	0.7		10.34	14.46	58.35		4.17		12.68						6.84025	0.228842	13.6558	68.9531	2.21956	3.47891	0	1.67474	0	2.94876		60.8162	352.879	1.79553	1.12758	11.8231	0.580876	9880.46	14.5824	25.6681	291.797	13.1269	2.75913	147.546	2.66188	0.64239	2.36143	3.50654	2305.3	19.3953	2.45101	2.8668
1.8	830	0.8		9.16	14.67	60.24		5.95		9.98						7.2994	0.19994	14.1159	68.0633	2.31751	3.52852	0	1.43007	0	3.04538		65.5962	368.641	1.93883	1.2286	12.3361	0.584936	10178.1	15.1938	26.0534	322.461	13.0436	2.70764	148.006	2.62651	0.642625	2.29728	3.40128	2227.42	18.8091	2.38134	2.78939
1.8	830	0.9		9.2	14.83	57.77	3.71	6.67		7.82						7.78515	0.135787	14.5082	67.3044	2.35576	3.45654	0	1.13715	0	3.31702		66.258	371.516	1.97564	1.24639	12.5508	0.599024	10619.3	15.6813	26.9036	359.066	13.3193	2.70653	142.666	2.65052	0.662487	2.273	3.01881	2278.12	16.0482	1.93071	2.03584
1.8	830	1		9.87	14.91	53.05	9.48	6.96		5.73						8.2006	0.138257	14.825	66.5795	2.35738	3.25946	0	0.893159	0	3.74672		63.9416	365.306	1.93536	1.2056	12.5049	0.616845	11139.9	16.0241	27.9734	406.612	13.7812	2.72754	134.531	2.70142	0.695695	2.26606	2.60383	2404.15	13.2352	1.5094	1.44882
1.8	830	1.1		10.49	14.48	48.79	14.96	6.96		4.32						8.51012	0.091356	15.0939	66.0377	2.35082	3.05874	0	0.708993	0	4.14839		62.1341	359.948	1.90423	1.17067	12.4766	0.633984	11608.8	16.3242	28.9935	449.17	14.2076	2.74136	127.73	2.74818	0.723723	2.25425	2.303	2526.03	11.3535	1.25192	1.1401
1.8	830	1.2		11.15	14.42	43.53	20.69	6.96		2.97		0.27				8.82887	0.092482	15.318	65.5226	2.33382	2.75582	0	0.500043	0	4.64831		59.6487	348.548	1.85788	1.12901	12.1008	0.621352	12122.4	15.7771	28.381	493.248	13.8734	2.66453	120.637	2.79036	0.739079	2.21537	2.05599	2498.58	9.9158	1.06534	0.936163
1.8	830	1.3		12.35	16.17	35.41	27.36	6.43	0.29	1.99						9.13717	0.0935756	15.4955	65.0714	2.26753	2.44074	0	0.396472	0	5.09767		56.8154	343.952	1.75426	1.05822	7.63247	0.414656	13020	17.0052	32.1669	565.17	15.8308	2.88494	113.382	2.85335	0.827504	2.33011	1.88639	2103.16	8.84965	0.927308	0.786595
1.8	830	1.4		13.3	17.73	28.56	32.9	6.05	0.44	1.02						9.39711	0.0945122	15.658	64.6649	2.22275	2.18018	0	0.32454	0	5.45803		54.6319	337.092	1.68472	1.01162	6.3968	0.353577	13847	17.3658	33.9979	637.986	16.8213	2.97995	108.334	2.91744	0.892344	2.38861	1.75908	1942.26	8.11579	0.836774	0.695283
1.8	830	1.5		14.26	20.07	21.62	37.73	5.59	0.57	0.16						9.66215	0.0955544	15.7679	64.3113	2.19285	1.96805	0	0.257335	0	5.74494		52.2469	329.111	1.605	0.96287	5.61628	0.315248	14687.4	17.6162	35.815	720.651	17.9264	3.09675	104.59	2.99557	0.970026	2.46933	1.67469	1846.25	7.62431	0.776229	0.635039
1.8	830	1.6		14.9	23.26	14.17	42.01	4.97	0.68							10.1991	0.0982107	15.7689	63.8904	2.20498	1.81282	0	0.196497	0	5.8291		51.3439	326.436	1.55645	0.93702	5.14221	0.291996	15901.4	18.2222	38.5233	792.14	19.4688	3.25973	102.624	3.12285	1.06321	2.5824	1.61488	1798.16	7.26501	0.731429	0.590577
1.8	830	1.7		15.61	27.13	5.72	46.52	4.21	0.8							10.7812	0.101162	15.7328	63.4426	2.2173	1.68754	0	0.182092	0	5.85532		50.2725	323.069	1.50056	0.907676	4.71483	0.270859	17450.9	18.8934	41.9624	873.242	21.5382	3.47258	100.846	3.28379	1.19033	2.73228	1.56277	1756.16	6.94699	0.691738	0.551536
1.8	830	1.8		15.57	30.23		49.5	3.82	0.88							11.5283	0.0638947	15.6146	63.0095	2.30266	1.64129	0	0.11501	0	5.7247		51.0226	326.432	1.49743	0.911313	4.49748	0.259258	19216	19.8986	45.7133	961.596	23.4892	3.64203	100.237	3.42231	1.29629	2.84051	1.52479	1723.87	6.72642	0.665165	0.526287
1.8	830	1.9		14.45	30.78		49.68	4.21	0.88							12.4163	0.100143	15.379	62.3734	2.48047	1.61142	0	0.180258	0	5.45897		54.7855	340.584	1.5828	0.968643	4.56085	0.260733	20652.3	21.2815	48.576	1024.65	24.2319	3.66019	101.237	3.47131	1.30052	2.8267	1.50454	1706.58	6.63306	0.655663	0.518561
1.8	830	2		13.39	31.37		49.87	4.49	0.88							13.4025	0	15.1307	62.0186	2.67701	1.57435	0	0	0	5.19684		59.1456	355.914	1.67798	1.03355	4.62597	0.262218	22320.4	22.8688	51.8114	1096.42	25.0153	3.67706	102.228	3.5205	1.30419	2.81187	1.48431	1689.43	6.54005	0.646214	0.510893
1.8	840	0.6		14.99	16.31	45.6				17.53	0.06		5.52			6.42469	0.283942	13.3627	69.6226	1.85131	3.60566	0	1.89763	0	2.9515		46.2703	306.751	1.36019	0.845522	10.039	0.566215	9480.67	13.1524	25.5408	257.189	14.3599	3.199	149.93	2.89184	0.705237	2.86435	4.31408	2878.9	23.8095	2.97214	3.37997
1.8	840	0.7		11.91	15.78	54.71		3.06		13.64			0.9			6.558	0.285536	13.672	68.8497	2.06629	3.59378	0	2.05132	0	2.92337		54.9613	334.919	1.62544	1.01766	11.2124	0.577901	9745.58	14.0356	25.5014	284.238	13.4272	2.86919	147.444	2.72317	0.663927	2.48711	3.70735	2455.92	20.4882	2.58007	3.00105
1.8	840	0.8		10.19	15.78	58.2		5.24		10.59						6.96944	0.221053	14.1417	67.9244	2.19047	3.64799	0	1.90559	0	2.99942		61.257	355.619	1.81372	1.14633	11.8997	0.582975	10074.6	14.7887	25.882	315.743	13.1893	2.76376	147.581	2.66077	0.655419	2.362	3.50459	2307.97	19.3698	2.44732	2.85763
1.8	840	0.9		10.37	16	54.9	4.74	6.01		7.98						7.4695	0.186958	14.5988	67.2657	2.21006	3.523	0	1.35269	0	3.39321		61.1144	356.08	1.8308	1.14958	12.0418	0.598564	10571.2	15.2578	26.8403	358.394	13.5358	2.76516	140.564	2.69148	0.682196	2.33506	3.01638	2385.34	15.8683	1.88264	1.93613
1.8	840	1		11.01	15.98	50.17	10.56	6.23		6.06						7.88224	0.141253	14.847	66.7054	2.23563	3.33419	0	1.09851	0	3.75579		59.5465	351.621	1.80599	1.12103	12.0541	0.617575	11093.2	15.6238	27.9455	402.277	14.0161	2.78623	132.917	2.74537	0.715399	2.32604	2.60179	2519.65	13.1149	1.48055	1.39895
1.8	840	1.1		11.51	15.47	46.14	15.99	6.31		4.57						8.22672	0.128117	15.1544	66.2138	2.23691	3.1602	0	0.727358	0	4.1525		58.3241	347.804	1.78958	1.09769	12.0648	0.634463	11562.1	15.9443	28.9588	445.087	14.4301	2.79452	126.399	2.78857	0.74312	2.30761	2.30212	2640.52	11.2769	1.23437	1.11245
1.8	840	1.2		12.5	16.14	39.41	22.41	6.07	0.15	3.31						8.51342	0.121765	15.3778	65.6586	2.19133	2.85	0	0.646194	0	4.64084		55.6897	339.55	1.71787	1.04284	9.14317	0.497065	12212.4	16.2383	30.4329	497.827	15.2088	2.86304	118.534	2.83694	0.794476	2.3426	2.06394	2374.93	9.83777	1.04687	0.906676
1.8	840	1.3		13.47	17.47	32.19	28.66	5.72	0.33	2.17						8.83935	0.0921275	15.5891	65.3028	2.14002	2.50417	0	0.384597	0	5.14785		53.3184	331.808	1.64617	0.992487	7.13308	0.395376	12974.5	16.5662	32.1451	561.062	16.1495	2.95194	111.877	2.88979	0.857033	2.39484	1.887	2107.63	8.80387	0.91722	0.772443
1.8	840	1.4		14.47	19.14	25.41	33.98	5.35	0.47	1.19						9.07253	0.092907	15.7228	64.89	2.1027	2.25171	0	0.368555	0	5.49881		51.042	324.074	1.57517	0.945961	6.1028	0.343456	13704.6	16.7981	33.7618	629.203	17.12	3.0506	107.154	2.95395	0.925718	2.45949	1.77	1968.32	8.13052	0.83452	0.689657
1.8	840	1.5		15.55	21.52	17.93	39.35	4.84	0.61	0.21						9.32563	0.0939061	15.8624	64.5606	2.0642	2.03928	0	0.261998	0	5.79195		48.7187	315.759	1.49945	0.898997	5.34765	0.305156	14557.2	17.017	35.6139	716.962	18.3115	3.17519	103.056	3.03497	1.01438	2.54558	1.67495	1863.97	7.58711	0.768607	0.625117
1.8	840	1.6		16.33	24.89	10.01	43.84	4.18	0.74							9.7996	0.0961501	15.8803	64.1319	2.06399	1.85451	0	0.236307	0	5.93723		47.6925	312.43	1.45008	0.872207	4.84223	0.278999	15752.6	17.5437	38.297	791.346	19.9729	3.35538	100.931	3.16436	1.12269	2.6739	1.61549	1793.6	7.22988	0.724244	0.581392
1.8	840	1.7		16.93	28.61	2.01	48.12	3.49	0.85							10.3717	0.0990942	15.832	63.6871	2.09405	1.76296	0	0.22845	0	5.92467		46.9647	310.073	1.40789	0.850607	4.50169	0.261797	17200	18.1662	41.5243	867.995	22.0084	3.56415	99.3949	3.32031	1.25379	2.82151	1.56582	1759.24	6.93132	0.687434	0.545645
1.8	840	1.8		16.22	29.94		49.35	3.62	0.88							11.0663	0.102685	15.6997	63.2434	2.21076	1.66704	0	0.184832	0	5.8253		49.1797	319.242	1.45456	0.88285	4.4637	0.258465	18513.7	19.2173	44.2892	930.387	23.1092	3.63422	99.7508	3.39721	1.29469	2.85005	1.53745	1733.7	6.78467	0.671086	0.531098
1.8	840	1.9		14.99	30.61		49.55	3.97	0.88							11.9748	0.04511	15.489	62.798	2.39151	1.66518	0	0.0811979	0	5.55515		53.0063	333.97	1.54226	0.941663	4.53184	0.26006	19973.4	20.6277	47.2224	994.913	23.8899	3.65307	100.818	3.44904	1.2989	2.83426	1.51488	1714.5	6.68065	0.660502	0.522497
1.8	840	2		13.89	31.17		49.74	4.32	0.88							12.9174	0.0459217	15.1999	62.2757	2.57981	1.63941	0	0.0826591	0	5.25917		57.0785	348.753	1.6328	1.00295	4.59616	0.261541	21529.7	22.1168	50.28	1062.52	24.6548	3.67052	101.812	3.4982	1.30283	2.81982	1.49453	1697.29	6.58694	0.650973	0.514756
1.8	850	0.6		15.65	17.36	42.76				17.53	0.08		6.61			6.5125	0.297519	13.7122	68.7744	1.80883	3.66649	0	2.09689	0	3.13117		44.7383	302.083	1.31333	0.817463	9.82436	0.566271	9537.26	13.0667	25.7545	259.471	14.7231	3.31441	151.161	2.95133	0.727481	2.99525	4.52363	3031.21	24.9417	3.10383	3.4987
1.8	850	0.7		14.52	17.5	47.144		1.07		15.46			4.31			6.44113	0.256536	13.7103	69.0873	1.86238	3.73639	0	1.97915	0	2.92681		47.5062	311.178	1.4007	0.874492	10.4239	0.577808	9617.12	13.3505	25.5825	272.922	14.2013	3.13398	149.434	2.86279	0.707918	2.78732	4.18763	2806.74	23.1017	2.88772	3.31988
1.8	850	0.8		11.13	16.94	56.24		4.56		11.13						6.73334	0.24942	14.2189	68.0199	2.10964	3.72572	0	1.94586	0	2.99727		57.8271	344.684	1.71343	1.08128	11.539	0.581703	9992.87	14.451	25.748	310.321	13.3343	2.81852	147.27	2.69406	0.66804	2.42552	3.60609	2388.29	19.9193	2.51161	2.92349
1.8	850	0.9		11.56	17.02	51.85	5.85	5.13		8.59						7.2317	0.202421	14.633	67.3933	2.12052	3.55893	0	1.43732	0	3.42275		56.7346	341.713	1.70408	1.06479	11.5792	0.598782	10498.4	14.8386	26.7764	351.267	13.7666	2.82848	138.608	2.73746	0.700745	2.40272	3.01231	2506.62	15.678	1.83412	1.84139
1.8	850	1		12.13	17.05	47.33	11.63	5.52		6.35						7.63098	0.174919	14.9249	66.8294	2.12236	3.40585	0	1.12525	0	3.78637		55.6973	338.831	1.69297	1.04759	11.6261	0.617557	11038	15.2334	27.8892	398.599	14.2424	2.84458	131.285	2.78765	0.735719	2.38687	2.6	2642.37	13.0019	1.45385	1.35409
1.8	850	1.1		12.48	16.44	43.71	16.88	5.71		4.78						7.98633	0.0888549	15.2436	66.3331	2.14351	3.21949	0	0.800925	0	4.18419		54.9062	336.203	1.68747	1.03306	11.6578	0.633008	11484.7	15.5506	28.8401	441.064	14.6166	2.844	125.086	2.82311	0.761829	2.35945	2.30623	2754.55	11.2355	1.22219	1.09192
1.8	850	1.2		13.5	17.35	36.7	23.32	5.43	0.18	3.51						8.27579	0.0898014	15.4659	65.9403	2.09085	2.88532	0	0.52969	0	4.72236		52.5865	328.641	1.62204	0.984208	8.5477	0.474883	12149.8	15.849	30.3522	493.511	15.451	2.92197	117.25	2.86845	0.817997	2.40244	2.07286	2389.55	9.83256	1.04081	0.895281
1.8	850	1.3		14.41	18.56	30.31	28.72	5.2	0.33	2.46						8.52407	0.0904769	15.6097	65.4946	2.04361	2.54163	0	0.489201	0	5.20665		50.642	322.118	1.56388	0.943686	7.01939	0.395456	12794.7	16.1042	31.8028	548.085	16.2941	3.00576	111.733	2.9198	0.876701	2.45407	1.92114	2172.42	8.94745	0.930255	0.781517
1.8	850	1.4		15.68	20.38	21.69	35.83	4.57	0.52	1.34						8.82604	0.0917918	15.7753	65.1368	1.99781	2.34973	0	0.331086	0	5.49135		47.9615	312.24	1.48171	0.888625	5.73612	0.327955	13650.6	16.3354	33.7422	625.298	17.5079	3.12411	105.334	2.99138	0.964659	2.5295	1.75968	1965.42	8.03578	0.820015	0.672935
1.8	850	1.5		16.74	22.75	14.52	40.84	4.15	0.65	0.34						9.05825	0.0925704	15.9119	64.719	1.96874	2.09352	0	0.333894	0	5.82214		46.1093	305.472	1.42068	0.851206	5.12005	0.295954	14474.1	16.5611	35.5284	710.826	18.7012	3.25139	101.805	3.07407	1.05718	2.61886	1.67471	1874.26	7.55157	0.761618	0.616229
1.8	850	1.6		17.55	26.37	6.26	45.55	3.48	0.78							9.53806	0.0948892	15.9596	64.2977	1.9726	1.92829	0	0.243719	0	5.96516		44.7134	300.207	1.36351	0.819413	4.65156	0.271652	15564.4	16.9249	37.9681	787.855	20.3871	3.4392	99.4534	3.20227	1.17904	2.75698	1.61519	1812.23	7.19591	0.717735	0.573327
1.8	850	1.7		17.92	29.24		48.97	2.99	0.88							10.0146	0.097239	15.9409	63.9511	2.00036	1.79017	0	0.17503	0	6.03056		44.6112	300.282	1.3446	0.810867	4.37055	0.256226	16775.9	17.5145	40.6811	851.831	22.0786	3.60793	98.3105	3.32479	1.28845	2.87358	1.57251	1761.51	6.94668	0.687597	0.544555
1.8	850	1.8		16.78	29.76		49.2	3.39	0.88							10.6965	0.100806	15.7515	63.5157	2.1366	1.73316	0	0.205178	0	5.86053		47.4627	312.234	1.41337	0.855972	4.43036	0.257667	17860.5	18.5783	42.9382	900.989	22.7324	3.62483	99.2436	3.37087	1.29238	2.85842	1.55002	1743.37	6.84273	0.677003	0.535923
1.8	850	1.9		15.71	30.25		49.4	3.76	0.88							11.4243	0.104652	15.5827	63.0387	2.28244	1.69391	0	0.188374	0	5.68486		50.7042	325.228	1.48968	0.906442	4.49186	0.25913	19095.1	19.7802	45.4633	956.215	23.4313	3.64321	100.225	3.4191	1.29681	2.84461	1.52887	1725.78	6.74502	0.667044	0.527812
1.8	850	2		14.42	30.95		49.61	4.14	0.88							12.4499	0.110201	15.2579	62.4841	2.48714	1.70007	0	0.198362	0	5.31225		55.1516	341.895	1.59012	0.974146	4.56673	0.260869	20793.2	21.4133	48.8392	1030.67	24.3058	3.66417	101.402	3.47641	1.30156	2.82792	1.50487	1705.25	6.63445	0.655795	0.51867
1.8	860	0.6		16.41	18.23	40.15				17.62	0.12		7.46			6.52193	0.374046	14.0411	67.6922	1.75432	3.7651	0	2.57431	0	3.27692		43.301	297.344	1.27096	0.791383	9.53505	0.561797	9568.46	12.9558	25.9023	260.786	15.0524	3.42518	151.911	3.00479	0.748929	3.12503	4.73357	3181.86	26.0753	3.23501	3.60198
1.8	860	0.7		16.31	18.55	42.54				16.33			6.26			6.30763	0.305861	13.8976	68.6729	1.73838	3.85995	0	2.24088	0	2.97678		43.3853	296.04	1.28245	0.79853	9.89215	0.573554	9489.68	12.8637	25.4556	268.155	14.6369	3.30621	149.594	2.94185	0.73882	2.99777	4.53173	3066.57	24.9661	3.10419	3.53793
1.8	860	0.8		13.34	18.17	50.86		2.95		12.6			2.07			6.43882	0.279592	14.2191	67.9982	1.90173	3.8725	0	2.32802	0	2.96199		50.7068	322.166	1.50391	0.943906	10.7675	0.577717	9804.79	13.7453	25.5944	297.298	13.8209	2.99469	147.724	2.78688	0.699845	2.62688	3.92844	2626.4	21.6734	2.71874	3.13862
1.8	860	0.9		12.97	18.25	48.86	6.8	4.35		8.76						6.91479	0.26499	14.6719	67.3495	1.97954	3.63314	0	1.7263	0	3.45976		52.2521	326.159	1.5782	0.981902	11.0378	0.59494	10389.2	14.3435	26.5641	349.718	13.9622	2.89266	136.321	2.77631	0.723329	2.4761	3.02712	2640.18	15.6115	1.80494	1.77688
1.8	860	1		13.49	18.22	44.32	12.66	4.68		6.62						7.31088	0.192821	14.9559	66.9311	1.99997	3.48719	0	1.33076	0	3.79134		51.3613	323.353	1.56794	0.966596	11.0751	0.613013	10897.9	14.6956	27.6293	393.908	14.4371	2.90717	129.202	2.8261	0.758918	2.45749	2.61084	2787.92	12.9577	1.43588	1.31967
1.8	860	1.1		13.79	17.65	40.7	17.93	4.93	0.02	4.99						7.65762	0.135604	15.3029	66.4487	2.01377	3.32558	0	0.925597	0	4.19019		50.9865	322.14	1.57092	0.959482	10.7445	0.604528	11363.6	15.0462	28.6249	436.663	14.8331	2.90664	123.169	2.85703	0.786503	2.42741	2.31611	2826.19	11.2119	1.21085	1.07111
1.8	860	1.2		14.86	18.85	33.12	24.63	4.61	0.22	3.71						7.98274	0.11344	15.541	66.0256	1.95867	2.93001	0	0.662706	0	4.78589		48.7434	314.279	1.50566	0.91241	7.85533	0.447934	12029.1	15.306	30.15	488.593	15.7428	2.99767	115.301	2.90506	0.850532	2.48194	2.08089	2408.65	9.80719	1.03097	0.878962
1.8	860	1.3		16.08	20.13	25.14	31.56	4.16	0.41	2.53						8.25165	0.124374	15.7193	65.5981	1.91678	2.69652	0	0.547316	0	5.14596		46.4497	305.749	1.43824	0.865157	6.27915	0.362073	12743.6	15.5195	31.7943	549.526	16.779	3.09903	108.457	2.96272	0.926686	2.54431	1.89075	2138.39	8.72099	0.897954	0.745311
1.8	860	1.4		17.01	22.16	18.46	36.5	3.81	0.55	1.51						8.50714	0.0901564	15.8462	65.3137	1.88644	2.39331	0	0.40508	0	5.55799		44.9074	300.003	1.38785	0.833395	5.49713	0.319441	13438.9	15.7431	33.3265	614.441	17.7939	3.20844	104.525	3.02862	1.00504	2.61982	1.78811	1997.56	8.13565	0.827031	0.675679
1.8	860	1.5		18.38	24.61	9.98	42.8	3.23	0.72	0.28						8.72571	0.0909546	16.049	64.9143	1.83984	2.1706	0	0.328066	0	5.88156		42.4964	290.226	1.31341	0.786373	4.77069	0.280109	14218.4	15.8132	35.0306	707.969	19.1066	3.34845	99.7406	3.10566	1.12013	2.7202	1.67875	1863.75	7.52711	0.754997	0.606995
1.8	860	1.6		19.19	28.01	2.05	47.35	2.57	0.85							9.14832	0.0929631	16.0605	64.5731	1.84769	2.00729	0	0.262585	0	6.00756		41.4718	286.191	1.26987	0.762213	4.37209	0.258537	15221.3	16.1528	37.3052	777.431	20.7668	3.53475	97.6118	3.2277	1.24722	2.85848	1.62118	1797.61	7.18853	0.71377	0.56725
1.8	860	1.7		18.4	29.21		48.74	2.77	0.88							9.7542	0.0960096	15.9362	64.1213	1.94816	1.89109	0	0.29246	0	5.96061		43.4214	295.073	1.31445	0.791799	4.34393	0.255575	16324.8	17.0664	39.7147	831.067	21.7955	3.60287	97.9776	3.30448	1.28733	2.88365	1.58612	1770.13	7.00952	0.693996	0.54978
1.8	860	1.8		17.22	29.67		49.04	3.199	0.88							10.4196	0.0994784	15.8027	63.7337	2.08149	1.82176	0	0.187325	0	5.85394		46.3826	307.765	1.38702	0.838969	4.40846	0.257144	17450	18.1749	42.0806	882.406	22.494	3.62077	98.9644	3.35457	1.29156	2.86622	1.56014	1750.15	6.88936	0.681744	0.539785
1.8	860	1.9		16.22	30.12		49.25	3.54	0.88							11.0673	0.102881	15.6277	63.3304	2.21033	1.7777	0	0.185185	0	5.69843		49.1754	319.16	1.45342	0.882735	4.46372	0.258463	18513.1	19.213	44.2704	930.218	23.1103	3.63629	99.8227	3.39727	1.29518	2.8525	1.53992	1733.87	6.79597	0.67223	0.532036
1.8	860	2		15.11	30.66		49.44	3.91	0.88							11.8807	0.107215	15.4081	62.8252	2.37322	1.75156	0	0.192987	0	5.46103		52.662	332.687	1.53382	0.936435	4.52613	0.25993	19842.7	20.4996	46.9518	989.116	23.8293	3.65435	100.812	3.44564	1.29941	2.8385	1.51915	1716.39	6.70012	0.662469	0.524094
1.8	870	0.6		17.05	19.09	37.6				17.75	0.16		8.35			6.56876	0.467134	14.3852	66.8349	1.71447	3.84312	0	2.76268	0	3.42375		41.941	292.571	1.23079	0.76661	9.25927	0.556897	9588.42	12.8363	26.0234	261.674	15.3743	3.53764	152.514	3.05583	0.770141	3.26033	4.95411	3340.92	27.2638	3.37147	3.70576
1.8	870	0.7		16.96	19.34	40.29				16.35	0		7.06			6.33682	0.345226	14.1927	67.82	1.69591	3.94693	0	2.55979	0	3.10271		42.0027	291.084	1.24226	0.77356	9.72163	0.574123	9493.98	12.7295	25.5149	269.539	14.8921	3.39757	150.129	2.9864	0.757805	3.10792	4.71123	3205.44	25.9327	3.21562	3.6482
1.8	870	0.8		16.02	19.62	43.54		0.93		14.57			5.31			6.29209	0.325078	14.291	67.9604	1.73241	3.99422	0	2.43041	0	2.97439		44.0374	298.622	1.30543	0.815432	9.9683	0.573835	9601.29	12.9952	25.4916	282.617	14.5339	3.26097	148.799	2.91743	0.744342	2.94258	4.44004	3008.52	24.4501	3.04288	3.46924
1.8	870	0.9		14.52	19.51	45.67	7.76	3.43		9.11						6.62549	0.298026	14.6607	67.3262	1.86068	3.71079	0	2.07054	0	3.44762		48.1596	310.836	1.46175	0.905665	10.5036	0.590196	10250.6	13.8279	26.3	345.541	14.159	2.96261	134.016	2.81708	0.74722	2.55872	3.04954	2795.38	15.5853	1.78123	1.72133
1.8	870	1		14.67	19.27	41.7	13.58	3.98		6.82						7.09224	0.214524	15.0307	67.0005	1.90484	3.55251	0	1.37406	0	3.83071		48.1429	311.108	1.47458	0.906557	10.6402	0.608899	10779.5	14.2621	27.4015	390.533	14.6008	2.96117	127.401	2.85817	0.779809	2.51961	2.61824	2923.76	12.9102	1.41977	1.29058
1.8	870	1.1		15.1	18.91	37.35	19.22	4.15	0.06	5.22						7.41757	0.172437	15.3428	66.4959	1.90791	3.37606	0	1.05806	0	4.22925		47.6204	309.364	1.46979	0.895723	9.66367	0.559454	11273	14.5989	28.4857	432.931	15.0926	2.97586	120.982	2.89045	0.81447	2.50148	2.31773	2832.73	11.138	1.19317	1.04398
1.8	870	1.2		16.28	20.03	29.44	26.25	3.82	0.27	3.91						7.71658	0.174436	15.5761	66.0463	1.85843	3.03974	0	0.835886	0	4.75259		45.4289	301.175	1.4069	0.850451	7.19104	0.418889	11909.3	14.8022	29.9612	483.937	16.0361	3.07155	113.031	2.93751	0.88463	2.55999	2.07621	2401.4	9.71688	1.01403	0.856504
1.8	870	1.3		17.49	21.6	21.37	33.12	3.32	0.46	2.63						7.9962	0.120608	15.787	65.7437	1.81362	2.7647	0	0.59335	0	5.18082		43.4155	293.223	1.34671	0.809292	5.86777	0.344134	12603.6	14.9932	31.5444	545.783	17.0964	3.17818	106.596	2.99539	0.967649	2.62779	1.8933	2139.52	8.68238	0.888769	0.732476
1.8	870	1.4		18.63	23.54	13.57	39.34	2.86	0.63	1.44						8.26435	0.0890518	15.9778	65.4875	1.77559	2.47763	0	0.337849	0	5.59022		41.7314	286.396	1.29419	0.774995	5.06077	0.298537	13343.4	15.1868	33.2009	618.739	18.2565	3.29624	101.705	3.06193	1.06325	2.70654	1.76211	1966.64	7.95713	0.803064	0.650469
1.8	870	1.5		19.82	26.13	5.98	44.58	2.4	0.78	0.31						8.48121	0.0897729	16.1187	65.0819	1.75021	2.23811	0	0.326911	0	5.91325		39.9313	278.828	1.23675	0.739896	4.51766	0.268386	14024.2	15.2544	34.6747	702.317	19.4804	3.43532	98.0839	3.13557	1.17824	2.81116	1.68009	1856.86	7.49667	0.748453	0.59853
1.8	870	1.6		20.22	28.74		48.14	2.02	0.88							8.87536	0.0916186	16.0924	64.747	1.77294	2.07988	0	0.330461	0	6.01025		39.6231	277.8	1.21775	0.730111	4.25061	0.253255	14884.6	15.6322	36.6092	764.209	20.8262	3.57881	96.6179	3.23209	1.2816	2.91339	1.63026	1801.18	7.21391	0.714857	0.56683
1.8	870	1.7		18.94	29.09		48.56	2.53	0.88							9.47701	0.0946486	15.9544	64.3224	1.89317	1.97029	0	0.34139	0	5.94664		42.295	290.071	1.28604	0.773648	4.31761	0.254928	15897.5	16.6422	38.8	811.351	21.5188	3.59673	97.6106	3.28431	1.28592	2.89244	1.5986	1778.72	7.06719	0.699876	0.55458
1.8	870	1.8		17.79	29.53		48.85	2.95	0.88							10.0884	0.0978287	15.8332	63.9489	2.01514	1.90322	0	0.265492	0	5.84784		44.8514	301.241	1.34928	0.814647	4.37596	0.256355	16868.4	17.6014	40.8556	855.893	22.1386	3.61243	98.4939	3.32917	1.28956	2.87577	1.57403	1760.12	6.95357	0.688289	0.545127
1.8	870	1.9		16.7	29.97		49.12	3.34	0.88							10.7465	0.101245	15.6593	63.5917	2.14683	1.82958	0	0.201166	0	5.72372		47.7365	313.308	1.419	0.860234	4.43591	0.257799	17965.6	18.6778	43.1401	905.604	22.7961	3.62867	99.4042	3.37543	1.29333	2.8597	1.55054	1741.96	6.84505	0.67723	0.536113
1.8	870	2		15.72	30.41		49.29	3.7	0.88							11.4164	0.104792	15.5193	63.1196	2.28076	1.80114	0	0.188626	0	5.5694		50.7001	325.18	1.48862	0.90636	4.4919	0.259131	19094.6	19.7763	45.4463	956.074	23.4355	3.64603	100.313	3.41971	1.29759	2.8477	1.53165	1726.06	6.75769	0.668323	0.528854
1.8	880	0.6		17.74	19.84	35.29				17.83	0.21		9.1			6.56626	0.503847	14.6832	65.938	1.67189	3.95184	0	3.14442	0	3.5405		40.8513	288.768	1.19874	0.746814	8.99246	0.55074	9615.35	12.7446	26.1533	262.821	15.6819	3.64576	153.048	3.1032	0.790742	3.39202	5.16978	3494.1	28.4242	3.50411	3.79522
1.8	880	0.7		17.68	20.06	38.04				16.42	0.05		7.75			6.32198	0.427235	14.5278	66.8372	1.65037	4.03759	0	2.95877	0	3.23905		40.5721	285.618	1.20172	0.747873	9.35748	0.564708	9475.98	12.5629	25.5175	270.359	15.1327	3.49081	149.976	3.02406	0.777643	3.22476	4.90391	3346.52	26.9691	3.33444	3.73144
1.8	880	0.8		17.67	20.54	39.59				15.3			6.9			6.16156	0.380128	14.434	67.5912	1.63735	4.1117	0	2.67893	0	3.00506		40.4945	284.238	1.20538	0.750414	9.45316	0.56635	9428.87	12.4913	25.2076	277.64	14.8485	3.40807	147.972	2.97587	0.772899	3.13501	4.76058	3259.08	26.1795	3.24147	3.66438
1.8	880	0.9		16.27	21.1	42.29	8.71	2.58		9.05						6.33065	0.344816	14.6679	67.3482	1.73316	3.77749	0	2.33324	0	3.46462		43.9581	293.999	1.34362	0.829251	9.89587	0.581194	10068.3	13.2306	25.8763	345.981	14.3213	3.03539	131.111	2.85064	0.777105	2.65139	3.08353	2979.14	15.6196	1.76542	1.67648
1.8	880	1		16.45	20.52	38.56	14.44	2.95		7.08						6.71293	0.274147	15.0224	67.0371	1.76288	3.68249	0	1.73601	0	3.77204		43.9134	293.955	1.35355	0.828822	9.99874	0.597462	10515.9	13.5795	26.8375	383.905	14.7207	3.02781	124.88	2.88693	0.806862	2.60572	2.65372	3110.06	13.0023	1.41906	1.27614
1.8	880	1.1		16.72	20.42	33.44	20.7	3.19	0.12	5.4						7.13751	0.190482	15.4014	66.5828	1.78441	3.44125	0	1.19857	0	4.26367		44.0052	294.775	1.36191	0.827947	8.47663	0.503489	11132.8	14.0566	28.2251	429.557	15.3677	3.05684	118.223	2.92001	0.84949	2.59205	2.32322	2791.52	11.0746	1.17597	1.01693
1.8	880	1.2		17.81	21.65	25.69	27.58	2.92	0.32	4.03						7.4512	0.171788	15.6431	66.2345	1.74808	3.09053	0	0.850497	0	4.81025		42.3061	288.074	1.31267	0.792686	6.62503	0.393513	11751.3	14.2675	29.6516	480.191	16.3115	3.15272	111.014	2.96796	0.923131	2.65047	2.08837	2400.73	9.71391	1.00721	0.843935
1.8	880	1.3		19.06	23.24	17.42	34.62	2.4	0.53	2.73						7.72945	0.119808	15.8584	65.9301	1.70654	2.81638	0	0.61993	0	5.21931		40.3551	279.826	1.2547	0.753305	5.40057	0.321369	12378.6	14.3843	31.0913	539.426	17.3722	3.26222	104.497	3.01697	1.01335	2.72261	1.90398	2106.97	8.68302	0.883856	0.723552
[truncated: 429 more rows]

## Sheet: Data 8
Supplementary Data 8. Mineral partition coefficients used in trace element modelling of partial melting of mafic rocks (after Bédard 2006 and Martin et al., 2014).
	Rb	Ba	U	Nb	Ta	K	La	Ce	Sr	Nd	Sm	Zr	Hf	Eu	Gd	Dy	Ti	Y	Er	Yb
[truncated: 21 more rows]

## Sheet: Data 9
Supplementary Data 9. List of the parameters and of their values used in the geothermal models.
[truncated: 26 more rows]
